# Supplementary material for: Epigenetic Regulation of Corneal Epithelial Differentiation by TET2
Source: Int J Mol Sci. 2023 Feb 2;24(3):2841. doi: 10.3390/ijms24032841 (PMC9917645; doi:10.3390/ijms24032841)
Supplement: Supplementary file 1 [file ijms-24-02841-s001.zip]

Archive with 4 entries (4 files):
- TET2 Supplementary Figure 1 Final.tiff
- __MACOSX/._TET2 Supplementary Figure 1 Final.tiff
- Supplementary Tables 01_19_2023.xlsx
- __MACOSX/._Supplementary Tables 01_19_2023.xlsx
