# Supplementary material for: Epigenetic Regulation of Corneal Epithelial Differentiation by TET2
Source: Int J Mol Sci. 2023 Feb 2;24(3):2841. doi: 10.3390/ijms24032841 (PMC9917645; doi:10.3390/ijms24032841)
Supplement: Supplementary file 1 [file ijms-24-02841-s001.zip › Supplementary Tables 01_19_2023.xlsx]

## Sheet: Supplementary Table 1
Down-regulated genes by both TET2 KD#1 and TET2 KD#2
gene	symbol	baseMean	log2FoldChange by TET2 KD#1	padj by TET2 KD#1	log2FoldChange by TET2 KD#2	padj by TET2 KD#2
ENSG00000175287	PHYHD1	1123.78	-2.62096	1.39e-24	-2.52202	4.03e-21
ENSG00000138166	DUSP5	2289.56	-1.61921	5.07e-22	-1.00028	3.4e-08
ENSG00000145113	MUC4	494.052	-3.27479	1.48e-19	-1.98414	2.18e-07
ENSG00000157600	TMEM164	449.13	-1.6988	6.58e-17	-1.52385	1e-12
ENSG00000012171	SEMA3B	1307.73	-2.32151	1.43e-16	-3.12961	1.62e-26
ENSG00000163915	IGF2BP2-AS1	56.2363	-4.79933	7.01e-16	-2.72764	1.15e-07
ENSG00000162545	CAMK2N1	3132.04	-2.34685	8.96e-15	-2.94131	2.36e-20
ENSG00000243709	LEFTY1	298.576	-4.31054	2.08e-14	-4.54506	2.05e-14
ENSG00000105655	ISYNA1	2481.71	-1.53848	3.5e-14	-0.641835	0.00661399
ENSG00000166501	PRKCB	190.034	-2.92776	1.17e-13	-5.78002	8.21e-35
ENSG00000181392	SYNE4	335.69	-3.05981	1.99e-13	-2.99926	9.97e-12
ENSG00000105523	FAM83E	194.515	-1.70827	1.44e-12	-2.31742	6.9e-20
ENSG00000112769	LAMA4	276.8	-2.20204	1.67e-12	-2.45236	1.07e-13
ENSG00000137714	FDX1	4238.88	-1.26492	1e-11	-1.12278	2.47e-08
ENSG00000148965	SAA4	113.753	-4.60349	1.06e-11	-1.54832	0.0340412
ENSG00000165194	PCDH19	202.75	-4.61466	2.85e-11	-2.20461	0.00446386
ENSG00000137198	GMPR	217.739	-1.61496	4.4e-11	-2.39391	2.44e-20
ENSG00000175197	DDIT3	1893.47	-1.77192	6.2e-10	-3.56715	7.96e-33
ENSG00000110057	UNC93B1	1633.47	-1.21599	8.53e-10	-1.09897	3.73e-07
ENSG00000258130	AC106782.1	99.5711	-2.4229	2.25e-09	-2.59051	1.93e-09
ENSG00000131771	PPP1R1B	184.156	-2.06908	5.37e-09	-2.81545	1.02e-13
ENSG00000182492	BGN	61.0229	-3.56072	6.62e-09	-9.37629	9.67e-12
ENSG00000243649	CFB	4655.27	-2.64766	1.22e-08	-1.83199	0.00052
ENSG00000198003	CCDC151	55.1827	-4.10615	2.09e-08	-5.80137	1.29e-11
ENSG00000165140	FBP1	178.799	-1.58388	3.07e-08	-3.09872	1.06e-23
ENSG00000130720	FIBCD1	57.1497	-2.69831	3.79e-08	-2.12678	4.69e-05
ENSG00000116039	ATP6V1B1	33.6482	-5.05153	9e-08	-2.67405	0.00326574
ENSG00000125735	TNFSF14	46.6226	-3.48179	9.13e-08	-2.28652	0.000773
ENSG00000161955	TNFSF13	851.105	-0.966628	9.77e-08	-1.54997	7.02e-16
ENSG00000167470	MIDN	3674.46	-1.07983	1.27e-07	-0.563693	0.0203955
ENSG00000198125	MB	28.4445	-3.93254	2.71e-07	-1.95303	0.0120272
ENSG00000129911	KLF16	486.777	-1.17736	3.24e-07	-0.747246	0.0048188
ENSG00000171916	LGALS9C	583.342	-1.45814	3.46e-07	-2.14059	2.45e-12
ENSG00000166165	CKB	2614.87	-1.47036	3.7e-07	-1.21725	0.000186
ENSG00000184454	NCMAP	147.179	-1.81227	4.09e-07	-3.15601	3.29e-16
ENSG00000180209	MYLPF	50.4553	-2.76693	4.72e-07	-4.02518	6.09e-11
ENSG00000241360	PDXP	316.203	-1.39036	5.08e-07	-0.670943	0.0418664
ENSG00000169035	KLK7	9401.25	-1.32824	5.47e-07	-1.61407	1.99e-08
ENSG00000168961	LGALS9	444.861	-1.45185	6.82e-07	-1.68693	1.09e-07
ENSG00000049860	HEXB	4224.15	-0.881542	7.28e-07	-1.07853	2.27e-08
ENSG00000249993	BFSP2-AS1	29.3792	-3.20443	7.38e-07	-6.55166	6.99e-11
ENSG00000181649	PHLDA2	4275.59	-1.23696	8.28e-07	-1.66212	7.81e-10
ENSG00000110799	VWF	152.638	-1.67334	1.05e-06	-1.19417	0.00199221
ENSG00000172366	MCRIP2	679.409	-2.10822	1.14e-06	-1.10333	0.0335422
ENSG00000172366	MCRIP2	679.409	-2.10822	1.14e-06	-1.10333	0.0335422
ENSG00000115596	WNT6	205.869	-2.87337	1.23e-06	-1.5451	0.0275281
ENSG00000250479	CHCHD10	339.058	-2.16172	1.35e-06	-2.47254	4.21e-07
ENSG00000172005	MAL	1493.25	-2.8918	1.47e-06	-4.51991	1.94e-12
ENSG00000068831	RASGRP2	880.635	-2.73168	1.7e-06	-8.11939	1.24e-35
ENSG00000103534	TMC5	770.663	-4.06215	2e-06	-4.33686	4.28e-06
ENSG00000173898	SPTBN2	2369.26	-1.18803	2.01e-06	-1.95692	1.98e-13
ENSG00000053918	KCNQ1	63.283	-2.1484	2.04e-06	-2.52582	2.68e-07
ENSG00000167759	KLK13	114.01	-1.56947	3.12e-06	-2.89249	2.89e-15
ENSG00000138615	CILP	124.487	-2.92459	3.49e-06	-4.88105	2.73e-12
ENSG00000139514	SLC7A1	3899.07	-0.89617	3.52e-06	-0.940295	1.13e-05
ENSG00000155846	PPARGC1B	401.594	-1.39083	3.91e-06	-1.7718	6.09e-08
ENSG00000140044	JDP2	4837.23	-1.01456	3.94e-06	-2.02355	2.66e-18
ENSG00000137331	IER3	2785.18	-1.08508	4.15e-06	-0.610592	0.030765
ENSG00000161281	COX7A1	810.308	-2.99983	4.3e-06	-5.17948	1.78e-13
ENSG00000221963	APOL6	1335.94	-1.40182	4.86e-06	-1.32211	0.000122
ENSG00000129646	QRICH2	64.8794	-1.62995	5.17e-06	-1.39563	0.000358
ENSG00000094796	KRT31	618.555	-1.41394	6.46e-06	-1.24953	0.000419
ENSG00000099864	PALM	169.682	-2.78127	7.49e-06	-3.88637	9.61e-09
ENSG00000128203	ASPHD2	499.387	-0.95332	8.36e-06	-0.653281	0.00862048
ENSG00000100968	NFATC4	466.227	-2.7902	9e-06	-2.10835	0.00361856
ENSG00000167964	RAB26	140.655	-1.61048	9.25e-06	-3.8443	1.57e-21
ENSG00000145911	N4BP3	467.679	-1.14977	1.37e-05	-1.27965	1.2e-05
ENSG00000165238	WNK2	1771.13	-1.43381	1.4e-05	-3.47624	1.28e-23
ENSG00000174365	SNHG11	600.456	-1.37514	1.6e-05	-1.04018	0.00484357
ENSG00000167173	C15orf39	417.652	-1.46219	1.66e-05	-1.38903	0.00028
ENSG00000174669	SLC29A2	118.435	-1.26384	1.71e-05	-0.838719	0.012969
ENSG00000242114	MTFP1	1086.65	-2.04945	1.87e-05	-1.4014	0.0131136
ENSG00000197106	SLC6A17	99.2633	-2.17615	2.08e-05	-3.70713	4.55e-11
ENSG00000115255	REEP6	631.534	-1.19181	2.27e-05	-2.28974	2.3e-14
ENSG00000075643	MOCOS	998.128	-1.56765	2.3e-05	-3.73711	1.4e-21
ENSG00000080031	PTPRH	178.351	-1.45857	2.35e-05	-1.10229	0.00547671
ENSG00000142279	WTIP	275.02	-1.00342	2.44e-05	-0.969303	0.000266
ENSG00000183172	SMDT1	1285.77	-1.54151	2.54e-05	-1.08809	0.0115843
ENSG00000160606	TLCD1	559.887	-1.27602	2.58e-05	-1.40703	3.01e-05
ENSG00000100065	CARD10	5077.41	-0.84489	2.58e-05	-0.744767	0.00118657
ENSG00000164683	HEY1	87.812	-1.58985	2.63e-05	-1.78804	1.65e-05
ENSG00000170423	KRT78	3212.68	-2.39877	2.68e-05	-4.3435	1.08e-12
ENSG00000264462	MIR3648-2	534.261	-3.27209	3.05e-05	-1.99474	0.0336649
ENSG00000135127	BICDL1	306.366	-1.76977	3.78e-05	-1.4491	0.00336014
ENSG00000115648	MLPH	416.641	-1.39144	3.86e-05	-2.50112	5.36e-12
ENSG00000196756	SNHG17	991.163	-1.4269	3.95e-05	-1.2194	0.00224427
ENSG00000185187	SIGIRR	718.311	-1.57209	3.97e-05	-3.75351	2.6e-20
ENSG00000162543	UBXN10	56.8486	-1.92098	4e-05	-3.16033	1.06e-09
ENSG00000255717	SNHG1	369.221	-2.00146	4.26e-05	-1.68735	0.0026959
ENSG00000100918	REC8	545.475	-0.954866	4.55e-05	-0.721682	0.0081368
ENSG00000264785	AC005722.3	192.789	-1.26871	4.68e-05	-8.49542	4.09e-30
ENSG00000170298	LGALS9B	378.509	-1.30447	4.76e-05	-1.82454	1.84e-07
ENSG00000104814	MAP4K1	54.2063	-3.22969	4.79e-05	-6.83394	1.34e-10
ENSG00000263165	AC087292.1	66.8417	-1.76911	4.89e-05	-1.07822	0.0327902
ENSG00000237330	RNF223	99.9008	-1.25666	4.93e-05	-0.902908	0.0108884
ENSG00000099875	MKNK2	16172.1	-1.62895	5.07e-05	-2.90471	1.44e-11
ENSG00000113924	HGD	27.7694	-2.73175	5.1e-05	-3.09155	3.22e-05
ENSG00000234678	ELF3-AS1	219.461	-1.29515	5.15e-05	-1.63149	3.58e-06
ENSG00000101350	KIF3B	774.393	-1.05249	5.46e-05	-1.59927	1.54e-08
ENSG00000213145	CRIP1	333.07	-2.382	5.48e-05	-5.92492	1.42e-19
ENSG00000090020	SLC9A1	3867.56	-0.855838	5.49e-05	-1.07887	4.12e-06
ENSG00000172478	C2orf54	520.618	-1.06757	5.54e-05	-0.635594	0.0461376
ENSG00000198157	HMGN5	714.631	-2.17286	5.65e-05	-3.40208	6.05e-09
ENSG00000153707	PTPRD	287.028	-1.60385	5.67e-05	-1.18014	0.0114221
ENSG00000164889	SLC4A2	3887.05	-1.22088	5.84e-05	-1.18896	0.000577
ENSG00000157985	AGAP1	293.645	-1.10321	5.98e-05	-0.785508	0.0146573
ENSG00000141480	ARRB2	183.361	-1.16246	6.02e-05	-1.96573	3.4e-10
ENSG00000181143	MUC16	2875.82	-1.30269	6.35e-05	-1.86435	1.55e-07
ENSG00000168769	TET2	1253.59	-1.44943	6.54e-05	-2.73005	2.03e-12
ENSG00000159713	TPPP3	58.7369	-2.64089	6.75e-05	-5.19276	1.93e-11
ENSG00000130600	H19	74715.3	-3.05457	6.78e-05	-7.41025	3.95e-20
ENSG00000130600	H19	74715.3	-3.05457	6.78e-05	-7.41025	3.95e-20
ENSG00000197905	TEAD4	299.601	-1.10892	6.79e-05	-1.22786	7.56e-05
ENSG00000198691	ABCA4	48.8501	-3.40303	6.8e-05	-2.15302	0.0262773
ENSG00000160888	IER2	9142.59	-0.701619	6.96e-05	-1.049	4.42e-08
ENSG00000021300	PLEKHB1	115.646	-2.0173	6.96e-05	-1.1944	0.047847
ENSG00000260934	AC130456.5	15.0813	-5.94638	7.04e-05	-2.84773	0.0494211
ENSG00000183696	UPP1	2773.6	-1.67952	7.13e-05	-2.34804	3.93e-07
ENSG00000130592	LSP1	551.053	-2.57379	7.62e-05	-3.63102	4.65e-07
ENSG00000100575	TIMM9	997.808	-0.761534	7.71e-05	-0.706139	0.00131476
ENSG00000104980	TIMM44	1542.03	-1.14752	8.35e-05	-1.14581	0.000542
ENSG00000149716	ORAOV1	1757.31	-2.94201	8.64e-05	-2.28053	0.00958143
ENSG00000212864	RNF208	47.5812	-3.10309	8.83e-05	-4.38214	1.65e-06
ENSG00000243056	EIF4EBP3	383.441	-1.7948	9.28e-05	-2.66329	1.09e-07
ENSG00000101210	EEF1A2	65.3041	-2.1713	9.28e-05	-1.60028	0.012365
ENSG00000059804	SLC2A3	2631.07	-1.44141	9.35e-05	-2.37286	2.57e-09
ENSG00000124140	SLC12A5	37.0523	-2.16959	9.86e-05	-3.02121	1.11e-06
ENSG00000130158	DOCK6	1479.57	-1.54811	0.000106	-3.47011	2.81e-16
ENSG00000177519	RPRM	15.7008	-3.9351	0.000115	-5.15832	1.72e-05
ENSG00000064687	ABCA7	1318.67	-2.12063	0.000116	-2.73991	6.94e-06
ENSG00000081913	PHLPP1	544.192	-1.00983	0.000116	-0.959688	0.00131883
ENSG00000187094	CCK	871.424	-1.81815	0.000117	-1.45283	0.00861847
ENSG00000108950	FAM20A	96.0818	-1.97679	0.000119	-2.59692	5.3e-06
ENSG00000126778	SIX1	75.4361	-2.64905	0.00012	-2.79149	0.000296
ENSG00000132205	EMILIN2	4960.45	-1.04829	0.000123	-2.20872	2.75e-14
ENSG00000179912	R3HDM2	1172.02	-1.36974	0.000129	-1.14098	0.00625904
ENSG00000235978	AC018816.1	92.4568	-2.38905	0.000132	-3.21636	3.49e-06
ENSG00000185652	NTF3	48.1576	-2.18036	0.000134	-4.16171	6.24e-10
ENSG00000262160	AC020978.6	207.745	-1.55172	0.000134	-2.13079	1.93e-06
ENSG00000168309	FAM107A	28.839	-2.44692	0.000141	-3.16111	1.08e-05
ENSG00000197353	LYPD2	2604.81	-2.80043	0.000142	-2.37819	0.00559458
ENSG00000176476	SGF29	384.673	-1.53043	0.000148	-1.02238	0.0343185
ENSG00000158470	B4GALT5	1838.06	-0.992292	0.000155	-1.67445	3.43e-09
ENSG00000226200	SGMS1-AS1	92.348	-2.04172	0.000158	-3.25605	4.38e-08
ENSG00000100814	CCNB1IP1	700.795	-1.04971	0.000161	-0.88531	0.00623078
ENSG00000197061	HIST1H4C	4323.85	-1.75119	0.000163	-3.21515	1.15e-10
ENSG00000123143	PKN1	494.155	-1.5534	0.000166	-1.56639	0.00086
ENSG00000129455	KLK8	3728.04	-1.97249	0.000169	-1.79116	0.00314181
ENSG00000185633	NDUFA4L2	15819.7	-1.00585	0.000186	-7.68818	8.69e-168
ENSG00000234769	WASH4P	305.286	-2.85197	0.000187	-3.2507	0.000154
ENSG00000105289	TJP3	2216.83	-1.44547	0.000188	-1.66283	0.000132
ENSG00000124610	HIST1H1A	167.695	-1.95729	0.000192	-4.92052	3.41e-17
ENSG00000102981	PARD6A	44.9013	-1.75689	0.000202	-2.61853	5.91e-07
ENSG00000065809	FAM107B	2807.23	-0.877366	0.000224	-0.641215	0.0238206
ENSG00000130598	TNNI2	151.77	-1.75031	0.000228	-2.19614	3.3e-05
ENSG00000236051	MYCBP2-AS1	25.1051	-3.66352	0.000228	-4.24184	0.000149
ENSG00000123728	RAP2C	1672.06	-0.675488	0.00023	-2.97099	1.37e-54
ENSG00000135541	AHI1	337.817	-1.60399	0.000236	-1.78419	0.000291
ENSG00000137274	BPHL	1092.91	-0.910328	0.000238	-0.946204	0.000795
ENSG00000131187	F12	658.904	-1.80733	0.00024	-2.7938	2.09e-07
ENSG00000196420	S100A5	28.741	-2.63342	0.000245	-2.12263	0.0082637
ENSG00000006831	ADIPOR2	556.165	-1.26611	0.000248	-1.11962	0.00527618
ENSG00000172927	MYEOV	1377.28	-1.23036	0.000249	-2.80838	3.86e-15
ENSG00000272138	LINC01607	25.2269	-2.48251	0.000256	-2.73864	0.000292
ENSG00000153922	CHD1	1342.58	-0.814991	0.000267	-0.650393	0.0136371
ENSG00000142188	TMEM50B	950.415	-0.717039	0.00027	-1.4375	8.86e-12
ENSG00000224259	LINC01133	779.654	-1.84832	0.000271	-6.07718	1.04e-28
ENSG00000091513	TF	278.77	-1.73688	0.000274	-2.90532	2.39e-08
ENSG00000258017	AC011603.2	281.224	-3.2998	0.000281	-4.61379	5.31e-06
ENSG00000228794	LINC01128	364.437	-1.33391	0.000298	-1.00826	0.0211763
ENSG00000128272	ATF4	13515.3	-0.980479	0.000301	-1.24224	4.11e-05
ENSG00000269837	IPO5P1	88.9414	-2.5884	0.000321	-2.32464	0.0048188
ENSG00000258429	PDF	500.119	-0.928488	0.000329	-1.07409	0.000221
ENSG00000165949	IFI27	3486.34	-1.84288	0.000329	-1.96739	0.000776
ENSG00000099840	IZUMO4	87.4529	-2.26783	0.000332	-4.49073	2.3e-10
ENSG00000105696	TMEM59L	290.925	-1.19612	0.000332	-1.22336	0.00127298
ENSG00000165730	STOX1	91.709	-1.16529	0.000338	-4.93525	6.61e-30
ENSG00000168010	ATG16L2	213.37	-0.946128	0.000341	-1.71397	2.04e-09
ENSG00000072832	CRMP1	450.603	-0.974783	0.000348	-1.56828	1.31e-07
ENSG00000205364	MT1M	24.0865	-3.74724	0.000352	-3.06603	0.00785574
ENSG00000262814	MRPL12	3747.85	-1.71754	0.000372	-1.58828	0.00463433
ENSG00000211459	MT-RNR1	12218.5	-1.59288	0.000374	-1.25731	0.018147
ENSG00000116127	ALMS1	217.301	-1.88094	0.000378	-1.85645	0.00222518
ENSG00000108587	GOSR1	1617.33	-0.762385	0.00038	-0.682141	0.00639038
ENSG00000131737	KRT34	96.9736	-1.25122	0.00038	-0.921852	0.0251857
ENSG00000198056	PRIM1	246.195	-0.972654	0.000392	-3.96918	2.98e-38
ENSG00000217930	PAM16	745.858	-1.43023	0.000397	-1.12957	0.0183418
ENSG00000188599	NPIPP1	155.841	-1.15296	0.00041	-1.24486	0.000738
ENSG00000151923	TIAL1	924.195	-1.27638	0.00041	-0.93891	0.0301372
ENSG00000124171	PARD6B	686.059	-1.17841	0.000422	-0.908994	0.0222354
ENSG00000237499	AL357060.2	63.4493	-1.315	0.00044	-1.24626	0.00322947
ENSG00000186007	LEMD1	511.131	-1.40299	0.00045	-2.50326	8.2e-09
ENSG00000145824	CXCL14	11888.3	-1.4176	0.000468	-3.61845	2.9e-17
ENSG00000153944	MSI2	862.872	-1.54954	0.000481	-2.16676	1.08e-05
ENSG00000196371	FUT4	609.129	-0.848261	0.000496	-0.745083	0.00883127
ENSG00000272273	AL662797.2	377.055	-1.51745	0.000506	-1.25614	0.0146394
ENSG00000167799	NUDT8	392.2	-1.88479	0.000508	-2.50788	3.38e-05
ENSG00000100360	IFT27	566.021	-1.31113	0.000526	-1.69476	6.14e-05
ENSG00000074800	ENO1	130190	-0.520643	0.000553	-1.39121	2.05e-18
ENSG00000224940	PRRT4	39.8551	-1.69209	0.000571	-4.86825	8.96e-14
ENSG00000161328	LRRC56	64.2978	-1.29522	0.000584	-1.41655	0.000812
ENSG00000185813	PCYT2	1428.06	-0.729832	0.000595	-0.708367	0.0039822
ENSG00000167995	BEST1	250.478	-1.288	0.000611	-1.38124	0.00127493
ENSG00000104695	PPP2CB	1560.29	-1.32752	0.000617	-1.2854	0.0042735
ENSG00000061938	TNK2	186.066	-1.61175	0.000628	-1.17088	0.0378261
ENSG00000124839	RAB17	102.332	-1.35835	0.000632	-1.10327	0.0169057
ENSG00000151729	SLC25A4	1264.17	-0.739376	0.000635	-0.615761	0.0161647
ENSG00000216921	AC131097.2	24.7163	-2.10394	0.000651	-1.50142	0.0334473
ENSG00000225972	MTND1P23	445.066	-2.0889	0.000656	-2.14036	0.00242004
ENSG00000259781	HMGB1P6	67.1941	-2.17427	0.000659	-1.60015	0.0335575
ENSG00000221995	TIAF1	298.192	-4.53763	0.000664	-4.66382	0.00233811
ENSG00000204839	MROH6	1029.65	-2.2276	0.000701	-4.96139	2.19e-12
ENSG00000008838	MED24	2906.31	-0.688103	0.000718	-0.618004	0.0097079
ENSG00000157216	SSBP3	1034.19	-1.25417	0.000749	-1.01901	0.0214259
ENSG00000262061	AC129507.1	16.1873	-3.31468	0.000775	-3.3043	0.002886
ENSG00000141934	PLPP2	1617.72	-0.872227	0.000791	-1.10277	0.000163
ENSG00000127564	PKMYT1	673.759	-1.1366	0.000811	-1.90373	2.95e-07
ENSG00000065054	SLC9A3R2	285.395	-1.01869	0.000812	-1.12607	0.00114641
ENSG00000261604	AC114947.2	347.444	-2.23863	0.000814	-2.41754	0.00160753
ENSG00000261092	LINC02178	100.658	-1.42811	0.000824	-3.93644	4.2e-16
ENSG00000108819	PPP1R9B	196.073	-1.43342	0.00083	-1.93419	5.46e-05
ENSG00000169710	FASN	2310.11	-1.26372	0.000839	-2.08903	4.65e-07
ENSG00000090971	NAT14	807.88	-1.65006	0.000841	-1.46023	0.0122007
ENSG00000137880	GCHFR	1942.54	-1.53906	0.000846	-3.53787	7.08e-13
ENSG00000140600	SH3GL3	209.755	-1.16604	0.000867	-3.13968	1.38e-16
ENSG00000106266	SNX8	961.757	-0.796242	0.0009	-1.55151	2.11e-09
ENSG00000180096	SEPTIN1	39.5849	-2.01349	0.000904	-3.43594	7.12e-07
ENSG00000105519	CAPS	2390.38	-1.51162	0.000916	-1.90948	0.000205
ENSG00000133321	RARRES3	4983.81	-1.38549	0.000923	-1.44801	0.00270838
ENSG00000085760	MTIF2	1349.39	-0.662199	0.000977	-0.777107	0.000665
ENSG00000228106	AL392172.1	77.7323	-1.24864	0.000992	-1.90304	6.13e-06
ENSG00000063241	ISOC2	2241.9	-1.14337	0.000997	-2.07367	3.99e-08
ENSG00000261385	AC009088.3	72.878	-2.4231	0.000999	-2.36632	0.00531115
ENSG00000099364	FBXL19	358.228	-2.54485	0.00105415	-2.21177	0.0160167
ENSG00000237289	CKMT1B	1848.46	-0.657116	0.00105479	-1.14625	1.62e-07
ENSG00000104885	DOT1L	540.333	-1.48904	0.00106162	-1.70909	0.00100149
ENSG00000130821	SLC6A8	2001.71	-0.655054	0.00108329	-1.96291	1.5e-20
ENSG00000143412	ANXA9	430.553	-1.05849	0.00109841	-0.986032	0.0093454
ENSG00000103653	CSK	641.381	-1.06883	0.00110256	-0.950578	0.0138905
ENSG00000144485	HES6	173.813	-1.31922	0.00111139	-1.41652	0.00226035
ENSG00000154342	WNT3A	19.9921	-2.28351	0.00111632	-2.43076	0.00207294
ENSG00000260899	AC106886.2	164.372	-0.999029	0.00113035	-1.56474	3.9e-06
ENSG00000135097	MSI1	110.256	-1.57795	0.00114542	-2.46318	4.85e-06
ENSG00000198712	MT-CO2	29882.3	-0.860348	0.00116439	-0.921033	0.00258873
ENSG00000197766	CFD	247.377	-1.24857	0.00123352	-4.18295	8.43e-23
ENSG00000104611	SH2D4A	3116.63	-1.09125	0.00124087	-2.21187	1.29e-09
ENSG00000251474	RPL32P3	91.4089	-1.54094	0.00124378	-1.13419	0.0466036
ENSG00000198899	MT-ATP6	13101	-0.761402	0.0012562	-0.941363	0.000441
ENSG00000203485	INF2	932.049	-1.26354	0.00126349	-1.20815	0.00853895
ENSG00000169957	ZNF768	1133.32	-0.719989	0.00127211	-1.18491	1.41e-06
ENSG00000106789	CORO2A	2901.3	-0.675574	0.00128703	-1.71239	1.66e-14
ENSG00000124575	HIST1H1D	228.364	-1.92494	0.0013119	-6.38458	5.57e-20
ENSG00000227617	CERS6-AS1	229.858	-2.55905	0.00133367	-3.93455	1e-05
ENSG00000215915	ATAD3C	77.8971	-2.15154	0.00133678	-4.87252	2.87e-10
ENSG00000114378	HYAL1	558.613	-0.655392	0.00143625	-3.25879	2.01e-49
ENSG00000260276	AC022167.2	127.052	-1.63182	0.00143964	-1.43037	0.0177943
ENSG00000105472	CLEC11A	186.278	-1.60052	0.00144808	-1.24361	0.0391468
ENSG00000196296	ATP2A1	17.1978	-2.60976	0.00145319	-2.65706	0.00413247
ENSG00000198740	ZNF652	1051.01	-0.866465	0.0014665	-1.82003	5.75e-10
ENSG00000182472	CAPN12	393.828	-1.79613	0.00148818	-2.14213	0.000903
ENSG00000037897	METTL1	507.873	-0.797151	0.00150912	-0.643483	0.0322575
ENSG00000167969	ECI1	2531.79	-1.26385	0.00151949	-3.15025	1.26e-13
ENSG00000167397	VKORC1	1121.92	-1.08912	0.00156651	-1.38046	0.000407
ENSG00000132386	SERPINF1	1194.19	-1.1098	0.00157678	-3.37779	1.09e-19
ENSG00000070886	EPHA8	627.182	-1.02056	0.00160822	-7.77015	8.4e-69
ENSG00000149043	SYT8	7928.35	-1.07885	0.00165228	-3.60127	1.23e-23
ENSG00000170458	CD14	82.315	-1.39866	0.00165285	-1.2395	0.0172784
ENSG00000198835	GJC2	15.7525	-3.15314	0.00165929	-2.73843	0.0147209
ENSG00000185716	C16orf52	179.515	-0.965834	0.0016607	-1.74487	2.18e-07
ENSG00000185716	C16orf52	179.515	-0.965834	0.0016607	-1.74487	2.18e-07
ENSG00000131055	COX4I2	51.2656	-3.12075	0.0016841	-7.10054	1.02e-07
ENSG00000167536	DHRS13	571.594	-0.939313	0.00172035	-3.32062	2.01e-25
ENSG00000256940	AP001453.2	731.321	-1.49766	0.00174113	-3.27453	2.29e-10
ENSG00000244383	FAM3D-AS1	29.1661	-2.85605	0.00176924	-2.69784	0.0103357
ENSG00000182379	NXPH4	662.364	-0.758871	0.00179359	-4.86321	1.02e-72
ENSG00000159871	LYPD5	334.929	-0.87482	0.001804	-1.71044	2.05e-08
ENSG00000162542	TMCO4	722.05	-0.890851	0.00180458	-2.33644	1.79e-14
ENSG00000250379	AC020659.2	14.7104	-2.73867	0.00182603	-2.01279	0.044362
ENSG00000232871	SEC1P	14.2144	-3.75614	0.00184314	-4.27103	0.00202143
ENSG00000176155	CCDC57	1042.04	-1.94356	0.00187044	-3.41968	6.2e-07
ENSG00000005339	CREBBP	2035.96	-1.38249	0.00187752	-1.08469	0.0438781
ENSG00000147454	SLC25A37	1164.69	-0.987651	0.00188275	-1.03133	0.0053013
ENSG00000256249	AC026333.3	263.912	-1.11745	0.00189073	-0.938506	0.0286775
ENSG00000224023	FLJ37035	85.7505	-1.12886	0.0019015	-2.52518	3.35e-10
ENSG00000112715	VEGFA	5192.25	-0.866258	0.00197275	-2.04648	8.19e-12
ENSG00000108244	KRT23	8826.44	-0.84781	0.0019771	-1.72547	5.84e-09
ENSG00000105518	TMEM205	3697.13	-1.29918	0.00199063	-1.94046	3.47e-05
ENSG00000198643	FAM3D	845.726	-1.84695	0.00199295	-2.36542	0.000492
ENSG00000065882	TBC1D1	1627.99	-0.662291	0.00200618	-1.33838	8.11e-09
ENSG00000106123	EPHB6	402.322	-1.76209	0.00204093	-3.237	2.4e-07
ENSG00000184260	HIST2H2AC	108.787	-1.8683	0.00207327	-2.59454	0.000153
ENSG00000198538	ZNF28	1327.85	-1.15629	0.00212339	-1.64163	0.000103
ENSG00000179958	DCTPP1	2244.71	-0.976125	0.00218549	-1.1444	0.00176445
ENSG00000092094	OSGEP	544.946	-0.560802	0.00226851	-1.08763	5.01e-08
ENSG00000110492	MDK	3685.01	-1.17194	0.00227219	-0.925711	0.0467473
ENSG00000196408	NOXO1	65.9666	-2.42507	0.00228185	-5.56891	1.7e-08
ENSG00000168071	CCDC88B	367.167	-1.7401	0.00234788	-2.66151	3.09e-05
ENSG00000225643	AL606491.1	26.3311	-2.15108	0.00236259	-3.34175	4.12e-05
ENSG00000237883	DGUOK-AS1	159	-1.39722	0.00236958	-3.69914	2.21e-13
ENSG00000146834	MEPCE	696.7	-0.857185	0.0023865	-1.12352	0.000443
ENSG00000126247	CAPNS1	10567.1	-1.5832	0.00240583	-2.82454	8.04e-07
ENSG00000048828	FAM120A	3028.75	-0.849255	0.00242377	-1.14303	0.000309
ENSG00000144283	PKP4	1146.82	-1.14037	0.00244861	-0.976912	0.0305426
ENSG00000178467	P4HTM	841.268	-0.728466	0.00245348	-2.20007	6.84e-18
ENSG00000137959	IFI44L	45.4429	-2.13462	0.00245372	-2.99168	0.000198
ENSG00000142235	LMTK3	87.0614	-1.64727	0.00245988	-2.52246	3.55e-05
ENSG00000051523	CYBA	5236.86	-1.46098	0.00249187	-1.80256	0.00110958
ENSG00000237945	LINC00649	57.84	-1.19442	0.00249596	-1.4237	0.00148338
ENSG00000103269	RHBDL1	478.415	-1.18129	0.00250584	-5.68986	1.47e-38
ENSG00000173145	NOC3L	841.643	-0.846255	0.00256717	-0.813786	0.0140436
ENSG00000170667	RASA4B	114.176	-1.49107	0.00259072	-2.51098	5.29e-06
ENSG00000149782	PLCB3	1131.74	-0.938826	0.00259195	-1.89255	2.27e-08
ENSG00000204463	BAG6	1950.41	-1.76888	0.00259454	-1.7295	0.0126274
ENSG00000213316	LTC4S	90.9269	-1.62166	0.00262625	-5.59401	9.44e-17
ENSG00000170421	KRT8	14532.6	-0.604391	0.00263004	-0.493592	0.0423426
ENSG00000267815	AC008655.1	1995.45	-2.09347	0.0026405	-4.23631	2.18e-08
ENSG00000197530	MIB2	2623.13	-1.50634	0.00274419	-2.10433	0.000209
ENSG00000134531	EMP1	52843.5	-0.767228	0.00275843	-1.46233	1.71e-07
ENSG00000196167	COLCA1	60.1254	-2.73149	0.00281988	-2.24519	0.0369167
ENSG00000240065	PSMB9	1033.85	-0.814562	0.00282409	-0.714848	0.0286131
ENSG00000184470	TXNRD2	1036.04	-0.964179	0.00293277	-0.784726	0.04549
ENSG00000005448	WDR54	1916.03	-0.991556	0.00298881	-1.72977	2.66e-06
ENSG00000186660	ZFP91	2402.22	-0.589886	0.00302081	-0.790744	0.000457
ENSG00000187605	TET3	769.219	-0.772576	0.00306488	-0.648722	0.0388633
ENSG00000197165	SULT1A2	17.0907	-2.25641	0.00314042	-3.89392	2.26e-05
ENSG00000205670	SMIM11A	389.366	-0.839193	0.00314611	-0.939613	0.00426224
ENSG00000145860	RNF145	5820.57	-1.27433	0.00318428	-1.50867	0.00246308
ENSG00000163993	S100P	1884.62	-1.83018	0.00319374	-1.4938	0.0471303
ENSG00000172315	TP53RK	1209.11	-0.68842	0.00321621	-0.612676	0.0285066
ENSG00000243236	GSTA9P	26.8889	-1.69601	0.00323145	-5.85319	3.13e-10
ENSG00000214900	LINC01588	57.604	-1.15114	0.00331997	-1.72275	9.03e-05
ENSG00000082014	SMARCD3	99.2938	-0.956903	0.00332352	-1.24742	0.000712458
ENSG00000214756	METTL12	158.125	-1.49468	0.00333667	-1.23744	0.0434455
ENSG00000181588	MEX3D	139.116	-1.95674	0.00335196	-1.66387	0.0373829
ENSG00000218510	LINC00339	247.55	-0.695821	0.00340086	-1.34304	2.34e-07
ENSG00000189409	MMP23B	18.9932	-3.31747	0.00340916	-3.36646	0.00973074
ENSG00000124588	NQO2	1014.72	-0.953926	0.00342904	-2.19626	4.16e-10
ENSG00000223891	OSER1-AS1	72.0834	-1.32301	0.00351643	-1.89362	0.000214
ENSG00000176485	PLA2G16	551.111	-0.972236	0.00357568	-2.49498	3.47e-12
ENSG00000197191	CYSRT1	265.539	-1.33983	0.00361122	-1.98269	0.000129
ENSG00000166126	AMN	153.486	-1.62715	0.00362433	-4.88605	1.17e-14
ENSG00000136826	KLF4	3579.73	-0.636346	0.00363392	-2.78301	2.47e-34
ENSG00000241990	PRR34-AS1	269.065	-1.61131	0.00363428	-2.68312	1.39e-05
ENSG00000242220	TCP10L	17.1104	-1.94742	0.00367101	-2.10809	0.00579726
ENSG00000141526	SLC16A3	1038.61	-1.32261	0.00370158	-2.74761	2.97e-08
ENSG00000035862	TIMP2	160.739	-1.54892	0.00370839	-1.26091	0.0499849
ENSG00000172590	MRPL52	4190.29	-1.58745	0.00374631	-1.58925	0.0141936

## Sheet: Supplementary Table 2
Up-regulated genes by both TET2 KD#1 and TET2 KD#2
gene	symbol	baseMean	log2FoldChange by TET2 KD#1	padj by TET2 KD#1	log2FoldChange by TET2 KD#2	padj by TET2 KD#2
ENSG00000166670	MMP10	2924.23	4.75369	8.79e-27	1.15582	0.0181038
ENSG00000145335	SNCA	1293.33	1.83475	4.59e-17	2.07123	6.3e-24
ENSG00000167552	TUBA1A	5289.52	2.64994	1.42e-16	5.04082	2.48e-65
ENSG00000078596	ITM2A	475.254	3.11913	3.45e-13	5.69527	4.72e-49
ENSG00000185070	FLRT2	1359.86	1.6272	1.01e-12	2.74345	7.45e-40
ENSG00000170571	EMB	2294.77	1.92045	2.42e-12	0.713364	0.0126112
ENSG00000139278	GLIPR1	2977.94	3.24435	3.11e-12	8.47715	1.08e-92
ENSG00000105825	TFPI2	2526.92	1.7117	6.98e-12	3.9807	9.44e-71
ENSG00000185479	KRT6B	6530.64	1.83731	1.53e-09	0.88389	0.00365114
ENSG00000155660	PDIA4	9481.27	1.4621	5.27e-09	1.17996	5.2e-07
ENSG00000143387	CTSK	764.135	1.71239	5.35e-09	3.13856	1.19e-33
ENSG00000152137	HSPB8	1382.85	1.55726	1.86e-08	1.94993	6.71e-15
ENSG00000128595	CALU	5257.06	1.87548	3.04e-08	1.12902	0.000572
ENSG00000143536	CRNN	69.2744	5.07707	4.93e-08	2.55486	0.00612632
ENSG00000169469	SPRR1B	3629.79	2.59257	8.55e-08	1.05362	0.032315
ENSG00000113657	DPYSL3	1478.27	1.86076	1.11e-07	1.38355	2.65e-05
ENSG00000126947	ARMCX1	213.327	2.43431	2.14e-07	1.34513	0.00323581
ENSG00000187689	AMTN	108.744	4.27609	2.85e-07	5.41611	2.29e-13
ENSG00000163531	NFASC	374.74	1.79743	3.52e-07	2.89874	4.03e-21
ENSG00000169436	COL22A1	312.325	2.66201	4e-07	5.67857	4.1e-37
ENSG00000099260	PALMD	1135.61	1.37669	4.28e-07	1.80962	6.42e-14
ENSG00000258947	TUBB3	3229.94	1.67348	6.14e-07	2.54305	6.03e-18
ENSG00000153956	CACNA2D1	198.43	2.08895	6.51e-07	2.96461	6.81e-16
ENSG00000113361	CDH6	464.683	3.5245	7.38e-07	4.04459	2.13e-10
ENSG00000129226	CD68	405.571	2.91153	1.21e-06	1.52774	0.00902314
ENSG00000181333	HEPHL1	2877.81	2.17753	1.32e-06	3.66146	9.41e-21
ENSG00000149591	TAGLN	3504.8	2.01056	1.38e-06	7.31402	6.02e-98
ENSG00000073712	FERMT2	665.041	2.22292	2.19e-06	5.59347	1.36e-45
ENSG00000173281	PPP1R3B	399.782	1.8556	2.88e-06	2.86847	6.53e-17
ENSG00000165169	DYNLT3	2757.97	1.47514	3.56e-06	2.21156	1.45e-15
ENSG00000173546	CSPG4	338.463	1.92172	4.71e-06	1.72047	6.11e-06
ENSG00000072422	RHOBTB1	354.099	1.63993	5.66e-06	4.43928	4.97e-51
ENSG00000196743	GM2A	10350	1.09685	8.7e-06	2.47103	2.24e-32
ENSG00000101335	MYL9	2638.62	1.57042	1.1e-05	4.65672	1.7e-55
ENSG00000139329	LUM	1360.55	1.80437	1.28e-05	3.95484	5.4e-30
ENSG00000117122	MFAP2	954.253	1.44925	1.43e-05	3.84908	3.56e-44
ENSG00000101000	PROCR	465.468	1.31299	1.62e-05	3.04276	1.27e-33
ENSG00000081985	IL12RB2	257.929	2.55182	1.92e-05	2.27334	2.26e-05
ENSG00000057149	SERPINB3	39.4739	4.24118	2.24e-05	2.8876	0.00194309
ENSG00000214711	CAPN14	241.161	2.88157	2.55e-05	3.87265	4.59e-11
ENSG00000102038	SMARCA1	3013.81	1.33294	2.55e-05	1.07367	0.000183
ENSG00000258955	LINC00519	275.546	1.91402	2.58e-05	3.06427	1.72e-15
ENSG00000138623	SEMA7A	802.592	2.15818	2.92e-05	6.70978	1.66e-58
ENSG00000115221	ITGB6	33225.2	1.473	2.92e-05	3.93342	3.11e-41
ENSG00000115221	ITGB6	33225.2	1.473	2.92e-05	3.93342	3.11e-41
ENSG00000136235	GPNMB	10916.4	2.12833	2.92e-05	1.97876	1.33e-05
ENSG00000120805	ARL1	3577.38	1.29959	3.18e-05	0.79823	0.00644575
ENSG00000165929	TC2N	317.865	1.7651	4.04e-05	1.74464	4.12e-06
ENSG00000178234	GALNT11	1429.5	1.04474	4.73e-05	0.875454	0.000142
ENSG00000167105	TMEM92	167.713	2.60643	5.14e-05	2.31875	5.26e-05
ENSG00000133101	CCNA1	834.126	1.98009	5.59e-05	2.45167	6.85e-09
ENSG00000182326	C1S	515.787	2.24867	5.8e-05	3.31084	2.88e-12
ENSG00000138061	CYP1B1	411.812	2.48551	6.67e-05	1.3513	0.0224721
ENSG00000256861	AC048338.1	39.6874	19.8546	6.8e-05	15.4315	0.000641
ENSG00000103707	MTFMT	1005.62	1.52013	7.04e-05	2.46207	2.06e-14
ENSG00000106366	SERPINE1	5137.11	1.62104	7.72e-05	3.65568	4.31e-27
ENSG00000259207	ITGB3	30.4541	6.52105	7.72e-05	7.85049	2.67e-08
ENSG00000157510	AFAP1L1	248.651	2.64136	8.19e-05	4.54968	3.86e-16
ENSG00000166396	SERPINB7	2936.99	2.04012	8.41e-05	4.21864	1.11e-22
ENSG00000172548	NIPAL4	2996.63	1.6427	9.02e-05	3.79366	5.6e-28
ENSG00000151090	THRB	272.002	1.60433	9.2e-05	1.9132	5.38e-08
ENSG00000072041	SLC6A15	801.482	1.96143	9.4e-05	2.01904	4.37e-06
ENSG00000196139	AKR1C3	3239.67	1.62539	9.51e-05	5.24893	1.59e-54
ENSG00000143147	GPR161	205.121	1.67919	0.000108	1.73066	4.64e-06
ENSG00000158427	TMSB15B	109.776	1.66101	0.00011	1.05915	0.00788456
ENSG00000002079	MYH16	42.9636	4.53749	0.000137	4.60763	9.23e-06
ENSG00000249915	PDCD6	4685.64	0.93422	0.000147	0.820158	0.000176
ENSG00000105976	MET	6461.12	1.68885	0.000167	3.1361	4.04e-17
ENSG00000148680	HTR7	403.548	1.94847	0.000181	3.53214	2.23e-16
ENSG00000101955	SRPX	300.884	2.1384	0.000192	5.51408	1.84e-33
ENSG00000138675	FGF5	172.892	2.44542	0.000215	4.65366	6.27e-18
ENSG00000142661	MYOM3	59.5348	3.32728	0.000228	3.73836	1.36e-06
ENSG00000029153	ARNTL2	1189.26	1.14885	0.000229	1.51695	8.93e-09
ENSG00000169860	P2RY1	118.536	2.2725	0.000233	1.22101	0.0369223
ENSG00000138798	EGF	599.903	1.38971	0.000238	2.53709	3.96e-16
ENSG00000067048	DDX3Y	3173.66	1.92861	0.000257	2.67227	1.9e-09
ENSG00000189184	PCDH18	142.318	2.7025	0.000257	3.32229	1.22e-07
ENSG00000175121	WFDC5	36.804	2.34176	0.000257	1.31065	0.0309481
ENSG00000272410	AC022384.1	38.519	4.79866	0.000303	3.5519	0.00309196
ENSG00000105939	ZC3HAV1	2779.06	1.33525	0.000316	1.37571	1.8e-05
ENSG00000176749	CDK5R1	217.532	1.36651	0.000357	2.83216	2.48e-20
ENSG00000164692	COL1A2	1715.17	1.36363	0.000364	6.60076	3.27e-112
ENSG00000204021	LIPK	44.4637	2.40674	0.000383	1.66713	0.006825
ENSG00000166313	APBB1	434.268	1.11278	0.000416	1.85963	5.83e-13
ENSG00000011422	PLAUR	2808.18	0.843545	0.000438	3.00651	9.88e-57
ENSG00000175352	NRIP3	32.4496	3.30564	0.000453	3.752	2.5e-06
ENSG00000131016	AKAP12	1834.62	1.52377	0.000455	2.86762	6.98e-16
ENSG00000148572	NRBF2	1521.18	1.21525	0.000465	1.60822	3.31e-08
ENSG00000066629	EML1	102.337	2.58004	0.000496	3.14372	4.54e-07
ENSG00000109944	C11orf63	295.485	1.35368	0.000515	2.65719	2.4e-17
ENSG00000206073	SERPINB4	19.9212	4.67461	0.000527	3.46541	0.00429266
ENSG00000179059	ZFP42	117.799	1.66487	0.000528	2.92317	3.73e-14
ENSG00000165078	CPA6	95.8208	1.97145	0.000562	2.63251	2.63e-08
ENSG00000127415	IDUA	590.913	1.26086	0.000619	1.52475	8.96e-07
ENSG00000169129	AFAP1L2	1373.62	1.20261	0.000629	2.24915	3.97e-15
ENSG00000173041	ZNF680	570.647	0.965608	0.000632	1.53211	3.46e-11
ENSG00000135622	SEMA4F	498.808	1.30774	0.000665	1.00528	0.00323625
ENSG00000082397	EPB41L3	852.651	2.06911	0.000687	1.28952	0.0210248
ENSG00000152056	AP1S3	3107.45	1.81393	0.000689	1.40303	0.00315082
ENSG00000174099	MSRB3	313.493	1.27257	0.000695	4.01581	2.49e-44
ENSG00000038295	TLL1	97.4048	2.96564	0.000695	3.1577	2.34e-05
ENSG00000095587	TLL2	906.248	1.01369	0.000716	1.35491	5.62e-08
ENSG00000164080	RAD54L2	1951.45	1.07794	0.000719	1.66464	2.39e-10
ENSG00000198121	LPAR1	1183.33	1.36881	0.000773	2.31173	3.77e-12
ENSG00000105058	FAM32A	3745.07	0.72129	0.000773	0.850759	2.7e-06
ENSG00000184500	PROS1	333.028	1.6495	0.000833	4.01225	7.87e-25
ENSG00000115414	FN1	141001	1.49424	0.000909	6.09234	1.15e-66
ENSG00000173530	TNFRSF10D	4245.3	1.44802	0.000924	4.02652	3.79e-31
ENSG00000067445	TRO	80.812	1.80507	0.000953	1.2826	0.00890366
ENSG00000125633	CCDC93	777.18	1.90572	0.000989	1.76767	0.000418
ENSG00000197608	ZNF841	166.246	1.408	0.00104214	1.04765	0.00607792
ENSG00000170961	HAS2	104.523	2.94919	0.00107696	5.22843	4.28e-13
ENSG00000147065	MSN	15723.8	1.87486	0.00109746	2.86665	1.23e-09
ENSG00000058866	DGKG	153.64	2.34916	0.00113995	3.27748	3.45e-08
ENSG00000122012	SV2C	33.6039	2.6165	0.00122969	3.00599	8.2e-06
ENSG00000182934	SRPRA	6132	1.27296	0.00122969	1.3981	2.75e-05
ENSG00000182118	FAM89A	236.666	1.51885	0.00128637	1.41745	0.000476
ENSG00000120217	CD274	544.816	1.93387	0.0013071	3.28444	1.56e-11
ENSG00000091972	CD200	19.6422	6.0785	0.00130972	5.10682	0.00205247
ENSG00000117385	P3H1	1409	0.835482	0.00131015	1.24019	5.69e-09
ENSG00000165914	TTC7B	300.309	2.15705	0.00131976	1.28991	0.0361354
ENSG00000150687	PRSS23	10440.4	1.55766	0.00135087	3.60447	1.42e-20
ENSG00000080546	SESN1	3692.23	1.59047	0.00135882	2.65018	5.43e-11
ENSG00000077585	GPR137B	1486.5	1.55566	0.00148973	1.69191	4.52e-05
ENSG00000135931	ARMC9	698.321	0.782222	0.00157041	1.16355	7.72e-09
ENSG00000074416	MGLL	521.855	1.62718	0.00157858	2.86844	4.77e-12
ENSG00000006607	FARP2	2191.5	1.02575	0.00168014	0.765713	0.00817096
ENSG00000100170	SLC5A1	78.8118	2.8456	0.00168279	1.88905	0.0209409
ENSG00000164237	CMBL	215.756	1.62437	0.0017162	2.11595	7.34e-07
ENSG00000272414	FAM47E-STBD1	380.361	1.64302	0.00176855	1.91145	1.38e-05
ENSG00000213626	LBH	2755.27	1.11222	0.00177973	2.17	2.74e-14
ENSG00000171033	PKIA	352.86	1.15168	0.00180465	1.95258	4.19e-11
ENSG00000104043	ATP8B4	87.3709	2.07534	0.0019362	1.90952	0.000888
ENSG00000168487	BMP1	7646.09	1.1316	0.0020187	1.23648	6.2e-05
ENSG00000144406	UNC80	75.2475	2.45083	0.00207042	3.73112	5.55e-09
ENSG00000151176	PLBD2	1000.27	0.762229	0.00207042	1.16553	6.05e-09
ENSG00000102409	BEX4	2201.54	0.833126	0.00207956	1.01779	6.13e-06
ENSG00000134668	SPOCD1	422.509	2.323	0.00211872	7.43465	5.58e-39
ENSG00000182287	AP1S2	1272.73	1.50346	0.00213178	1.03473	0.0180474
ENSG00000141429	GALNT1	6115.97	0.883457	0.0021462	0.948797	9.33e-05
ENSG00000166073	GPR176	1681.71	2.35071	0.00216073	6.3635	2.56e-26
ENSG00000168778	TCTN2	143.207	1.12408	0.00223473	0.70049	0.035013
ENSG00000127507	ADGRE2	68.9004	2.54093	0.00225888	3.7783	1.71e-08
ENSG00000102181	CD99L2	864.492	1.05484	0.00246086	3.05486	7.93e-30
ENSG00000170456	DENND5B	102.717	2.07777	0.00250818	2.78732	6.86e-07
ENSG00000136531	SCN2A	127.481	3.14268	0.00258128	6.01178	2.92e-13
ENSG00000099250	NRP1	1681.67	1.429	0.0026741	2.67998	1.8e-12
ENSG00000086205	FOLH1	86.1824	1.67676	0.00267951	1.76677	0.00016
ENSG00000086205	FOLH1	86.1824	1.67676	0.00267951	1.76677	0.00016
ENSG00000149212	SESN3	1539.52	0.9305	0.00271	1.14019	9.56e-06
ENSG00000058085	LAMC2	109182	1.58576	0.00277324	2.62359	8.77e-10
ENSG00000143622	RIT1	1440.21	0.758303	0.0027865	1.20201	4.3e-09
ENSG00000152782	PANK1	560.043	1.00039	0.00285029	1.42923	1.62e-07
ENSG00000163216	SPRR2D	1378.54	1.79858	0.00287595	1.60649	0.00202143
ENSG00000117758	STX12	2578.81	1.25384	0.00288676	2.03358	2.22e-09
ENSG00000164038	SLC9B2	246.891	1.15238	0.00318369	3.13605	4.36e-26
ENSG00000115232	ITGA4	835.612	1.99962	0.00319887	4.53702	1.71e-17
ENSG00000010810	FYN	594.011	1.85674	0.00319887	1.89304	0.000383
ENSG00000143512	HHIPL2	21.1428	3.43223	0.00321896	3.53179	0.00031
ENSG00000131196	NFATC1	240.112	1.07661	0.00327791	0.993689	0.00145688
ENSG00000164509	IL31RA	98.2307	1.42908	0.00328175	2.9633	2.06e-15
ENSG00000082074	FYB1	3907.37	1.11067	0.0034476	4.49883	2.19e-54
ENSG00000166546	BEAN1	52.8068	1.86309	0.00368503	2.3388	7.28e-06
ENSG00000169629	RGPD8	165.335	1.71859	0.00380234	1.89764	0.000124
ENSG00000145685	LHFPL2	683.444	1.10424	0.00382047	0.781478	0.0208068
ENSG00000140945	CDH13	8248.15	1.35011	0.00391475	2.35764	2.85e-10
ENSG00000170542	SERPINB9	233.379	1.73839	0.0039287	3.25813	6.73e-12
ENSG00000124102	PI3	607.921	2.21512	0.00397021	1.64114	0.0153793
ENSG00000103426	CORO7-PAM16	26.0215	3.45056	0.00404787	3.1593	0.00202044
ENSG00000175130	MARCKSL1	4930.63	1.24342	0.00421566	2.30296	2.43e-11
ENSG00000180964	TCEAL8	2582.25	0.697304	0.00423843	0.642917	0.00198736
ENSG00000186529	CYP4F3	275.74	1.35553	0.00431504	2.61178	2.33e-12
ENSG00000026508	CD44	33612.8	1.35628	0.00432876	2.42661	1.46e-10
ENSG00000075618	FSCN1	8697.02	0.802107	0.00434177	0.937314	5.95e-05
ENSG00000066583	ISOC1	1156.77	1.5629	0.00436401	1.70146	0.000208
ENSG00000184588	PDE4B	23.2985	4.6282	0.00436798	5.44259	4.69e-05
ENSG00000176788	BASP1	7166.3	0.712901	0.00448635	1.17327	5.33e-09
ENSG00000100003	SEC14L2	1887.76	1.01768	0.00448635	0.890115	0.00381774
ENSG00000182195	LDOC1	1416.02	0.765416	0.00449791	1.21234	2.02e-08
ENSG00000162704	ARPC5	17176.3	0.658447	0.00453515	0.957939	3.59e-07
ENSG00000091436	MAP3K20	2187.62	0.99518	0.0046247	1.59393	1.58e-08
ENSG00000178172	SPINK6	199.537	2.26365	0.0047801	5.2193	1.99e-17
ENSG00000067113	PLPP1	895.227	1.20389	0.00482259	1.15118	0.00148373
ENSG00000170271	FAXDC2	171.9	1.53975	0.00488864	1.92795	1.66e-05
ENSG00000241839	PLEKHO2	1028.34	1.18378	0.00490466	1.93339	9.03e-09
ENSG00000124134	KCNS1	59.7587	2.16835	0.00491437	4.12156	3.85e-12
ENSG00000136114	THSD1	842.741	1.3122	0.00491437	1.60678	2.89e-05
ENSG00000182667	NTM	1465.1	1.08197	0.00517126	3.92129	7.51e-41
ENSG00000160613	PCSK7	2506.05	1.20949	0.0052532	1.35124	0.000177
ENSG00000103044	HAS3	3481.17	1.63629	0.00529712	3.2268	2.94e-12
ENSG00000140943	MBTPS1	5041.28	1.4818	0.00539311	1.77	5.68e-05
ENSG00000164244	PRRC1	3188.07	0.817485	0.00539311	0.913542	0.000183
ENSG00000131378	RFTN1	263.416	1.72411	0.00541703	4.74176	4.82e-24
ENSG00000085276	MECOM	981.81	1.21336	0.00545536	3.31778	4.68e-23
ENSG00000137713	PPP2R1B	3378.24	1.77977	0.00547383	1.93592	0.000297
ENSG00000138757	G3BP2	9857.07	0.766056	0.0054833	0.941146	3.42e-05
ENSG00000260170	AC090527.2	43.0154	2.86043	0.0055921	3.60787	1.77e-05
ENSG00000228223	HCG11	207.144	1.04358	0.00560093	1.11485	0.000367
ENSG00000122694	GLIPR2	208.047	1.44288	0.0057451	4.61303	3.73e-33
ENSG00000180884	ZNF792	124.878	1.50097	0.00599082	1.20602	0.0107512
ENSG00000188321	ZNF559	274.486	0.872657	0.00615651	0.817413	0.00232339
ENSG00000146267	FAXC	377.36	1.14785	0.00624435	2.4035	1.51e-13
ENSG00000140323	DISP2	278.815	2.65474	0.00632042	6.91633	8.1e-21
ENSG00000132376	INPP5K	1268.53	0.752276	0.00640687	0.769007	0.00087
ENSG00000187325	TAF9B	922.285	1.25917	0.00641095	1.12586	0.00423936
ENSG00000258555	SPECC1L-ADORA2A	47.0881	3.25467	0.00678514	4.66374	1.17e-06
ENSG00000139364	TMEM132B	47.8669	2.88178	0.00682226	1.96969	0.0369223
ENSG00000145730	PAM	7578.93	1.1023	0.00684508	1.21346	0.000331
ENSG00000079385	CEACAM1	1714.17	1.34173	0.00686829	1.44397	0.000466
ENSG00000180730	SHISA2	20.7647	3.60423	0.00686829	2.38271	0.0453031
ENSG00000261611	AC010547.5	18.2962	4.11835	0.00687652	3.42197	0.00910156
ENSG00000116396	KCNC4	186.938	1.15435	0.00687664	2.91411	8.52e-20
ENSG00000174151	CYB561D1	681.634	1.13551	0.00702387	0.806139	0.0294083
ENSG00000156298	TSPAN7	295.754	2.59464	0.00709313	7.15184	5.71e-23
ENSG00000184371	CSF1	1227.12	0.809969	0.00713941	3.55435	3.2e-57
ENSG00000109472	CPE	2243.74	0.99188	0.00715572	1.91267	3.49e-11
ENSG00000196972	SMIM10L2B	90.4047	1.33563	0.00715765	1.73609	1.31e-05
ENSG00000086991	NOX4	72.4465	4.00488	0.00716401	7.67411	2.38e-11
ENSG00000104774	MAN2B1	2894.07	0.877071	0.00738612	1.01991	0.000154
ENSG00000125354	2022-09-06	122.285	1.69026	0.00770883	2.8546	8.45e-09
ENSG00000183347	GBP6	951.979	1.13653	0.00779264	2.03299	1.33e-09
ENSG00000197951	ZNF71	772.598	0.805313	0.00781021	1.02663	2.87e-05
ENSG00000124333	VAMP7	2518.66	1.59925	0.00781021	1.85161	0.000182
ENSG00000039139	DNAH5	233.124	1.26411	0.0078806	2.67689	2.3e-13
ENSG00000184304	PRKD1	38.1775	3.04909	0.0078845	4.38035	1.53e-06
ENSG00000100985	MMP9	6146.78	2.51655	0.00790778	3.80114	5.37e-07
ENSG00000188227	ZNF793	138.382	1.24881	0.00801445	1.04013	0.00990692
ENSG00000189058	APOD	214.151	1.67128	0.00815278	3.94973	2.15e-16
ENSG00000253250	C8orf88	32.9921	2.282	0.00825421	2.17687	0.00261139
ENSG00000198846	TOX	125.496	4.60352	0.00833182	9.47767	1.15e-12
ENSG00000205918	PDPK2P	61.3202	2.49808	0.00842688	1.70715	0.0414547
ENSG00000075223	SEMA3C	5620.23	1.74023	0.00847633	4.22486	1.05e-16
ENSG00000163297	ANTXR2	2389.37	1.83227	0.00851029	4.29548	1.27e-15
ENSG00000075785	RAB7A	13945.4	0.746825	0.00853292	0.671051	0.00540096
ENSG00000269378	AC022149.1	2228.38	1.0358	0.00877848	1.24314	0.000119
ENSG00000111885	MAN1A1	684.5	1.44038	0.00878651	1.01787	0.0346628
ENSG00000009790	TRAF3IP3	413.199	1.14368	0.00884347	2.71621	3.56e-16
ENSG00000012822	CALCOCO1	2821.9	0.957787	0.0088679	1.04596	0.00055
ENSG00000085365	SCAMP1	3118.97	1.61073	0.00892264	1.43013	0.00630755
ENSG00000072609	CHFR	1579.43	1.04933	0.00900131	1.22388	0.000206
ENSG00000137462	TLR2	379.609	1.54611	0.00922409	1.8647	0.000119
ENSG00000090487	SPG21	3541.74	0.828419	0.00922409	0.834666	0.0016811
ENSG00000104723	TUSC3	4441.98	0.795122	0.00934113	0.605618	0.0225331
ENSG00000186866	POFUT2	571.265	0.768548	0.00937685	1.21944	1.7e-07
ENSG00000204516	MICB	565.847	1.05695	0.00942094	2.41222	8.96e-15
ENSG00000133110	POSTN	237.89	3.09906	0.00947297	7.82981	2.36e-18
ENSG00000145569	FAM105A	91.8186	1.98378	0.00970701	3.51102	3.33e-09
ENSG00000115290	GRB14	143.66	1.86707	0.00977222	4.63848	1.05e-17
ENSG00000137033	IL33	62.1087	1.98263	0.00987561	2.06914	0.00110764
ENSG00000165996	HACD1	482.075	1.05519	0.0100522	1.82741	1.19e-08
ENSG00000198682	PAPSS2	75.6063	1.73262	0.0101206	3.2032	4.98e-10
ENSG00000154727	GABPA	1371.71	1.54421	0.0101321	1.79433	0.00027
ENSG00000136048	DRAM1	3406.8	0.960412	0.0101821	2.01994	2.9e-12
ENSG00000134871	COL4A2	4241.47	1.26655	0.0102378	2.83495	9.54e-14
ENSG00000053747	LAMA3	50786.8	1.31219	0.0102911	2.27083	1.68e-08
ENSG00000084693	AGBL5	1836.26	0.805023	0.0104843	0.749602	0.00470047
ENSG00000163378	EOGT	2403.58	1.36656	0.0106489	2.46522	3.95e-09
ENSG00000156804	FBXO32	5600.64	0.844413	0.0109505	3.62309	7.81e-49
ENSG00000115310	RTN4	14231	0.572764	0.0110164	0.727899	6.7e-05
ENSG00000068781	STON1-GTF2A1L	28.1974	2.37754	0.0116479	2.59821	0.000719
ENSG00000164932	CTHRC1	68.6365	1.63742	0.0117713	1.59036	0.00321599
ENSG00000122707	RECK	371.544	0.858685	0.0119618	2.46329	2.46e-22
ENSG00000111328	CDK2AP1	8695.62	0.938768	0.0119869	0.690121	0.0334669
ENSG00000166828	SCNN1G	256.654	1.5435	0.0122512	1.19159	0.0247665
ENSG00000140092	FBLN5	13.6395	5.00841	0.0123655	6.9134	1.1e-05
ENSG00000136715	SAP130	836.386	0.93869	0.0123655	1.12391	0.000224
ENSG00000153071	DAB2	362.483	1.32984	0.0125426	4.83124	8.59e-36
ENSG00000149131	SERPING1	972.928	1.94016	0.0127392	4.17049	2.89e-12
ENSG00000256966	AL513165.2	24.5499	5.89243	0.0133196	5.95625	0.00250416
ENSG00000100100	PIK3IP1	1133.32	1.03797	0.0134301	1.31719	9.78e-05
ENSG00000116701	NCF2	826.739	0.980963	0.0134327	0.848732	0.0115203
ENSG00000115935	WIPF1	19.6537	5.20003	0.0137905	7.31138	9.53e-06
ENSG00000144815	NXPE3	978.566	1.04237	0.013808	3.28266	2.05e-25
ENSG00000146757	ZNF92	548.939	1.12644	0.0139874	2.51042	5.69e-13
ENSG00000117152	RGS4	31.4918	4.86316	0.0139978	8.28078	3.75e-08
ENSG00000132357	CARD6	525.208	0.683144	0.0141487	0.506302	0.034671
ENSG00000172687	ZNF738	157.325	1.05538	0.014544	1.15918	0.000928
ENSG00000100077	GRK3	503.439	1.59898	0.014629	1.57375	0.00375559
ENSG00000158055	GRHL3	1485.12	1.11421	0.0148179	1.11946	0.00308228
ENSG00000164949	GEM	264.019	1.84072	0.0149164	4.06364	1.25e-12
ENSG00000135919	SERPINE2	20629.7	1.29626	0.0149547	3.15384	6.26e-15
ENSG00000153162	BMP6	101.949	1.83878	0.0149547	3.02807	2.1e-07
ENSG00000164114	MAP9	356.758	0.837829	0.0149547	0.803373	0.00490433
ENSG00000244094	SPRR2F	76.6555	2.58553	0.0152316	2.55377	0.00377533
ENSG00000185467	KPNA7	19.9084	2.377	0.0154533	2.35064	0.0035297
ENSG00000111962	UST	214.537	1.29006	0.0155997	1.21664	0.00616176
ENSG00000170581	STAT2	1970.19	1.27654	0.0159099	0.911772	0.0467574
ENSG00000186340	THBS2	182.106	1.77799	0.0159494	4.81238	6.07e-19
ENSG00000152822	GRM1	36.3649	3.10452	0.0159533	4.21066	3.44e-05
ENSG00000104267	CA2	984.857	1.11972	0.016209	2.45838	3.59e-12
ENSG00000187210	GCNT1	262.787	1.33173	0.016209	2.21973	2.28e-07
ENSG00000158186	MRAS	302.566	1.56719	0.0165992	4.73326	6.05e-23
ENSG00000198521	ZNF43	349.108	0.704122	0.0166463	0.950817	4.13e-05
ENSG00000140682	TGFB1I1	528.848	0.869222	0.0167391	1.53438	4.18e-08
ENSG00000101298	SNPH	268.984	1.15699	0.0167391	0.831877	0.0463672
ENSG00000171889	MIR31HG	47.3233	1.75047	0.0168139	1.81089	0.00243457
ENSG00000147231	CXorf57	146.699	1.63597	0.0169513	2.97951	1.29e-08
ENSG00000196878	LAMB3	89994.1	0.778774	0.0170152	1.67728	1.57e-11
ENSG00000187498	COL4A1	2375.71	1.17268	0.0172166	4.10557	1.54e-29
ENSG00000164099	PRSS12	610.835	1.21138	0.0173614	1.49879	0.000249
ENSG00000134986	NREP	746.232	1.52375	0.0176148	1.40786	0.00866534
ENSG00000169271	HSPB3	73.0414	2.10713	0.0177359	2.88014	3.95e-05
ENSG00000236144	TMEM147-AS1	176.483	1.02059	0.0177595	1.67271	4.49e-07
ENSG00000116489	CAPZA1	15221.5	1.44248	0.0177595	1.38362	0.00625904
ENSG00000091490	SEL1L3	2281.57	0.9414	0.0180681	1.18106	0.000218
ENSG00000136986	DERL1	3225.75	0.894756	0.018069	0.752304	0.0187546
ENSG00000104998	IL27RA	130.539	1.52686	0.0183636	4.2681	7.91e-20
ENSG00000137941	TTLL7	179.351	2.24967	0.0184312	3.26991	1.32e-05
ENSG00000123643	SLC36A1	460.45	1.37145	0.0185823	2.0578	6.78e-06
ENSG00000184867	ARMCX2	301.885	1.1567	0.0185901	1.35561	0.000621
ENSG00000123119	NECAB1	27.8236	2.56467	0.01949	2.50575	0.00550888
ENSG00000241489	AC244197.3	105.279	3.25407	0.019742	4.70315	1.76e-05
ENSG00000198715	GLMP	1470.71	0.750748	0.0200449	0.943871	0.000249
ENSG00000197355	UAP1L1	283.477	0.84366	0.0202872	2.74064	7.98e-26
ENSG00000074527	NTN4	1623.67	1.35955	0.020344	3.64835	6.74e-17
ENSG00000110427	KIAA1549L	268.529	1.7323	0.0203684	5.22003	6.98e-22
ENSG00000213064	SFT2D2	2247.63	0.904648	0.0206632	1.3815	6.07e-06
ENSG00000122642	FKBP9	3353.46	1.15859	0.0206632	1.34126	0.000896
ENSG00000154096	THY1	985.388	1.2523	0.0207146	6.04896	4.82e-56
ENSG00000158089	GALNT14	747.156	0.896333	0.0211741	1.9412	3.27e-11
ENSG00000136167	LCP1	3679.43	1.04648	0.021303	3.68267	2.35e-28
ENSG00000131724	IL13RA1	2762.71	0.912882	0.021673	1.96795	5.69e-11
ENSG00000102024	PLS3	20723.5	1.21159	0.021673	1.73006	3.07e-05
ENSG00000139985	ADAM21	18.5478	2.8974	0.0216792	4.09102	2.61e-05
ENSG00000087494	PTHLH	3515.81	1.07849	0.0217295	3.36825	2.82e-22
ENSG00000238271	IFNWP19	39.7345	1.8927	0.021826	1.76039	0.00979637
ENSG00000197557	TTC30A	466.234	1.30958	0.022221	1.7335	0.00013
ENSG00000103042	SLC38A7	1339.74	0.921603	0.0225421	1.53219	8.96e-07
ENSG00000083720	OXCT1	1039.06	1.40959	0.0225895	1.55342	0.00191472
ENSG00000138107	ACTR1A	7073.89	0.655819	0.0227414	1.15606	1.72e-07
ENSG00000196814	MVB12B	508.623	1.06305	0.0233145	2.94026	1.58e-17
ENSG00000143479	DYRK3	249.335	1.23427	0.0236518	2.37644	7.93e-09
ENSG00000139697	SBNO1	3819.19	0.795347	0.0237791	1.11021	6e-05
ENSG00000113209	PCDHB5	29.5108	2.09385	0.0243167	1.8394	0.0172784
ENSG00000125845	BMP2	770.58	0.873056	0.0244034	2.97641	4.06e-26
ENSG00000185989	RASA3	350.034	1.62201	0.0244102	3.76024	2.53e-12
ENSG00000118971	CCND2	25168.5	1.05456	0.0246441	2.48129	1.69e-12
ENSG00000233369	GTF2IP4	1089.05	1.2938	0.0247907	1.78785	7.93e-05
ENSG00000003436	TFPI	422.293	1.3883	0.0248226	4.57217	1.33e-24
ENSG00000213297	ZNF625-ZNF20	182.927	0.886598	0.0248618	0.733717	0.0264109
ENSG00000175970	UNC119B	871.187	0.938655	0.024968	0.965535	0.00465352
ENSG00000163346	PBXIP1	4284.65	0.671982	0.0250518	0.811114	0.000713
ENSG00000213281	NRAS	4347.94	1.24819	0.0256886	1.22114	0.00785574
ENSG00000112186	CAP2	808.176	0.772294	0.0261141	1.43859	4.42e-08
ENSG00000153310	FAM49B	5050.32	1.13209	0.026403	2.40995	3.21e-10
ENSG00000153767	GTF2E1	734.205	1.1708	0.0269867	1.90224	2.97e-06
ENSG00000162616	DNAJB4	1757.19	1.11452	0.0270307	1.76058	6.14e-06
ENSG00000244560	AC004890.2	14.7792	4.6232	0.0271749	5.9428	0.000282
ENSG00000105928	DFNA5	2385.09	0.980911	0.0271763	1.15469	0.00113825
ENSG00000160062	ZBTB8A	251.177	0.913384	0.0272845	0.971508	0.00353428
ENSG00000119487	MAPKAP1	4977.76	0.554423	0.027522	1.15716	9.2e-10
ENSG00000108821	COL1A1	3666.09	1.13967	0.0282159	3.45062	1.2e-19
ENSG00000057704	TMCC3	1561.79	1.39028	0.0282159	1.60672	0.00152157
ENSG00000143753	DEGS1	2453.11	1.39779	0.0282469	1.50703	0.00339287
ENSG00000169851	PCDH7	1809.51	1.00073	0.028432	2.21501	8.16e-11
ENSG00000232460	BMPR1APS2	57.9672	2.23394	0.0284342	2.52754	0.00189976
ENSG00000146950	SHROOM2	1104.59	1.27171	0.0285162	2.03216	5.57e-06
ENSG00000110931	CAMKK2	1527.89	0.666107	0.0285296	0.513153	0.0458375
ENSG00000163069	SGCB	1580.13	1.23211	0.0287757	1.65658	0.000181
ENSG00000013016	EHD3	2319.49	1.4249	0.0288281	2.24767	7.99e-06
ENSG00000001167	NFYA	1182.02	1.39063	0.0288281	1.32124	0.0115272
ENSG00000185728	YTHDF3	4594.44	1.33599	0.0289345	2.16176	4.46e-06
ENSG00000136193	SCRN1	5618.63	1.29807	0.0290973	1.21719	0.0129909
ENSG00000197467	COL13A1	77.9609	2.53543	0.029193	4.12815	3.12e-06
ENSG00000112237	CCNC	5331.18	1.18406	0.029193	1.7916	2.08e-05
ENSG00000171469	ZNF561	1521.4	0.911133	0.0292684	1.71347	6.04e-08
ENSG00000054983	GALC	610.622	1.47922	0.0297932	1.74939	0.00125995
ENSG00000100243	CYB5R3	9544.26	0.886077	0.0301655	1.30761	3.77e-05
ENSG00000169762	TAPT1	464.864	1.67682	0.0301655	1.62759	0.0101446
ENSG00000198908	BHLHB9	220.72	1.5574	0.0301866	1.72311	0.00278823
ENSG00000198908	BHLHB9	220.72	1.5574	0.0301866	1.72311	0.00278823
ENSG00000196230	TUBB	42200.7	0.680403	0.0304542	0.73987	0.00348373
ENSG00000158161	EYA3	979.412	0.783697	0.0304934	1.08025	0.000132
ENSG00000120324	PCDHB10	38.6256	1.90133	0.0305878	2.87326	1.71e-05
ENSG00000141252	VPS53	1056.29	0.944301	0.0307126	0.813807	0.0251338
ENSG00000240184	PCDHGC3	2803.33	1.5258	0.0309157	2.77644	2.33e-07
ENSG00000257218	GATC	769.643	1.05866	0.0320633	1.24039	0.00160045
ENSG00000058091	CDK14	473.844	1.31261	0.0321157	3.84654	5.05e-18
ENSG00000231638	LUARIS	55.8116	2.8801	0.0324262	5.96333	1.41e-09
ENSG00000213614	HEXA	3936.47	0.756714	0.0326851	0.846402	0.00285929
ENSG00000169604	ANTXR1	991.593	1.18101	0.0329799	2.58773	3.32e-10
ENSG00000141431	ASXL3	17.2237	4.07696	0.0330125	4.98903	0.000886
ENSG00000196628	TCF4	710.374	1.32452	0.0334882	2.99712	8.02e-11
ENSG00000138821	SLC39A8	993.786	0.921126	0.0338879	2.23622	2.57e-12
ENSG00000118515	SGK1	3519.86	1.06897	0.0339139	1.26155	0.00162594
ENSG00000145623	OSMR	1566.65	1.18926	0.034126	1.66695	0.000134
ENSG00000243667	WDR92	436.006	0.702269	0.0343753	0.605445	0.0271438
ENSG00000224888	AC138028.2	68.2559	1.31077	0.0347571	2.40642	1.39e-07
ENSG00000106100	NOD1	305.512	1.20209	0.035014	1.0234	0.0302325
ENSG00000165355	FBXO33	758.262	0.864298	0.0355126	1.4136	6.27e-06
ENSG00000254122	PCDHGB7	219.177	1.49459	0.0356099	1.90218	0.000638
ENSG00000121690	DEPDC7	489.617	0.961917	0.0356933	0.956777	0.00989603
ENSG00000251349	MSANTD3-TMEFF1	153.931	1.77279	0.0358435	4.97766	1.5e-16
ENSG00000185275	CD24P4	1970.44	0.906021	0.0358435	1.21712	0.0003
ENSG00000167291	TBC1D16	905.832	0.929547	0.0363635	1.64506	9.15e-07
ENSG00000100372	SLC25A17	1457.77	0.789074	0.0366065	0.937023	0.00168231
ENSG00000075651	PLD1	1977.27	1.37622	0.0369427	1.168	0.0325312
ENSG00000204262	COL5A2	5544.71	1.23168	0.0369721	1.11721	0.021195
ENSG00000135916	ITM2C	994.503	0.68229	0.0370757	0.776421	0.00279277
ENSG00000152102	FAM168B	5268.13	0.968426	0.0376793	1.75491	5.85e-07
ENSG00000182446	NPLOC4	5353.23	0.8041	0.0377138	0.989958	0.00116114
ENSG00000198420	TCAF1	2315.32	0.769009	0.0379281	1.01098	0.000472
ENSG00000133135	RNF128	1040.33	1.23466	0.0379707	3.92311	5.37e-20
ENSG00000071537	SEL1L	3763.2	0.879692	0.0379707	1.23387	0.000172
ENSG00000116337	AMPD2	1176.06	0.856484	0.0381739	1.76447	8.99e-09
ENSG00000088812	ATRN	2297.5	1.18617	0.0381739	1.42932	0.00155592
ENSG00000197565	COL4A6	1483.72	0.76906	0.0384793	0.68475	0.0250611
ENSG00000128285	MCHR1	59.2849	1.70599	0.0384793	1.47108	0.0303641
ENSG00000160285	LSS	5852.73	1.11306	0.0395711	1.53514	0.000252
ENSG00000071054	MAP4K4	6450.99	0.511212	0.0396321	0.782037	3.93e-05
ENSG00000100320	RBFOX2	6744.48	0.694413	0.0397543	0.965715	0.000223139
ENSG00000120327	PCDHB14	52.358	1.32009	0.0410966	2.02992	2.61e-05
ENSG00000138640	FAM13A	310.488	1.28407	0.0410966	1.16891	0.0228093
ENSG00000235865	GSN-AS1	123.919	0.823255	0.0413453	0.953488	0.00243457
ENSG00000011007	ELOA	4049.15	0.588025	0.0422083	1.03083	2.22e-06
ENSG00000154620	TMSB4Y	37.5125	1.63717	0.0430678	2.02219	0.00119919
ENSG00000164307	ERAP1	1708.82	0.631845	0.0431447	0.986073	3.25e-05
ENSG00000164924	YWHAZ	98843.8	0.540882	0.0432389	0.439135	0.0476044
ENSG00000187231	SESTD1	1734.11	1.24132	0.0441776	2.36234	2.67e-07
ENSG00000109790	KLHL5	1964.08	1.13464	0.0446415	1.9456	4.8e-06
ENSG00000147180	ZNF711	132.633	1.16034	0.0446415	1.37338	0.00232339
ENSG00000260114	AC120114.2	38.1281	1.39269	0.0446415	1.59564	0.00304978
ENSG00000112062	MAPK14	3419.82	1.14205	0.0446415	1.22053	0.00711684
ENSG00000165434	PGM2L1	1812.98	0.814148	0.0446935	3.34791	9.32e-32
ENSG00000197646	PDCD1LG2	492.611	1.11781	0.0446966	4.81509	4.63e-36
ENSG00000137642	SORL1	5666.65	1.35428	0.0447539	2.36775	3.08e-06
ENSG00000161791	FMNL3	265.583	1.56082	0.0448502	2.65022	5.8e-06
ENSG00000118922	KLF12	58.0416	1.383	0.0448502	2.14907	2.9e-05
ENSG00000139144	PIK3C2G	417.578	1.03678	0.0448502	1.38636	0.000511
ENSG00000182141	ZNF708	272.938	0.94224	0.0453894	2.06711	1.5e-09
ENSG00000143870	PDIA6	16182	0.503768	0.0456162	0.442102	0.0321844
ENSG00000104497	SNX16	339.385	0.828226	0.0457406	0.761465	0.0234301
ENSG00000052802	MSMO1	16186.2	0.897513	0.046377	1.28292	0.000209
ENSG00000054793	ATP9A	2041.29	1.26808	0.046377	1.17705	0.0228338
ENSG00000168843	FSTL5	42.7052	2.60164	0.047664	4.02918	4.38e-05
ENSG00000107614	TRDMT1	258.537	1.17539	0.0476999	1.09406	0.0226514
ENSG00000272540	AL662797.3	315.65	1.75316	0.0477371	2.14303	0.00191415
ENSG00000205269	TMEM170B	85.6828	1.87756	0.047784	1.75728	0.0219481
ENSG00000205133	TRIQK	846.19	1.11238	0.047784	0.928331	0.0445954
ENSG00000184009	ACTG1	200090	0.491614	0.0479385	0.408212	0.0460581
ENSG00000165209	STRBP	1448.62	0.53949	0.0480804	0.602998	0.0050913
ENSG00000165861	ZFYVE1	1783.8	0.941755	0.048769	1.18956	0.00135681
ENSG00000180574	AC068775.1	47.0942	1.40353	0.0488495	1.48458	0.00821082
ENSG00000262209	PCDHGB3	25.6148	1.69769	0.0489172	2.25077	0.00055
ENSG00000164308	ERAP2	1586.24	1.10833	0.0492248	1.23906	0.00542392
ENSG00000070018	LRP6	839.373	0.652176	0.0492295	0.986694	8.69e-05
ENSG00000138764	CCNG2	2296.89	1.47455	0.0492295	1.43391	0.0176913
ENSG00000117707	PROX1	53.7337	2.96333	0.0493706	2.7762	0.0228857
ENSG00000167193	CRK	5756.02	0.819827	0.0496027	1.11162	0.000555
ENSG00000254951	AC044810.2	66.4676	1.85535	0.0498798	3.6605	1e-07

## Sheet: Supplementary Table 3
RRHP reads
pos	Control	TET2 KD#1	TET2 KD#2	TET2 KD#1 vs Control	TET2 KD#2 vs Control	mean log2 fold change	promoter	exon	intron
chr6:3821179:-	26	0	0	-5.72792	-5.72792	-5.72792
chr14:105348466:+	22	0	0	-5.49185	-5.49185	-5.49185			CEP170B
chr2:7126260:-	21	0	0	-5.42626	-5.42626	-5.42626			RNF144A
chr3:53709526:-	19	0	0	-5.2854	-5.2854	-5.2854			CACNA1D
chr4:102049704:+	19	0	0	-5.2854	-5.2854	-5.2854			PPP3CA
chr12:10001968:+	17	0	0	-5.12928	-5.12928	-5.12928
chr12:123399760:+	17	0	0	-5.12928	-5.12928	-5.12928
chr9:79351873:-	17	0	0	-5.12928	-5.12928	-5.12928			PRUNE2
chr2:233280700:-	16	0	0	-5.04439	-5.04439	-5.04439
chr6:116415483:+	16	0	0	-5.04439	-5.04439	-5.04439
chr18:34156806:+	36	0	2	-6.18982	-3.8679	-5.02886			FHOD3
chr15:80888908:+	15	0	0	-4.9542	-4.9542	-4.9542		ARNT2
chr22:37637647:-	15	0	0	-4.9542	-4.9542	-4.9542		RAC2
chr12:48228990:+	26	1	0	-4.14296	-5.72792	-4.93544
chr14:100609988:-	26	0	1	-5.72792	-4.14296	-4.93544			EVL
chr13:26350071:+	45	1	1	-4.92283	-4.92283	-4.92283			ATP8A2
chr1:211687969:-	38	0	3	-6.26679	-3.45943	-4.86311
chr11:67777932:+	14	0	0	-4.85798	-4.85798	-4.85798	ALDH3B1		ALDH3B1
chr17:17429413:+	14	0	0	-4.85798	-4.85798	-4.85798			PEMT
chr2:120230498:-	14	0	0	-4.85798	-4.85798	-4.85798			SCTR
chr2:71164634:-	14	0	0	-4.85798	-4.85798	-4.85798			ATP6V1B1
chr3:187243006:+	14	0	0	-4.85798	-4.85798	-4.85798
chr4:870135:-	14	0	0	-4.85798	-4.85798	-4.85798			GAK
chr5:90283180:-	14	0	0	-4.85798	-4.85798	-4.85798			ADGRV1
chr9:99105292:-	14	0	0	-4.85798	-4.85798	-4.85798			SLC35D2
chr21:42544813:+	36	0	3	-6.18982	-3.38247	-4.78615			BACE2
chr12:126733260:+	23	1	0	-3.96963	-5.55459	-4.76211
chr6:16349905:-	23	1	0	-3.96963	-5.55459	-4.76211			ATXN1
chr11:69063311:+	13	0	0	-4.75489	-4.75489	-4.75489		MYEOV
chr17:70379462:-	13	0	0	-4.75489	-4.75489	-4.75489
chr1:55309052:-	13	0	0	-4.75489	-4.75489	-4.75489
chr20:25529338:-	13	0	0	-4.75489	-4.75489	-4.75489			NINL
chr20:42614446:-	13	0	0	-4.75489	-4.75489	-4.75489			TOX2
chr21:46258007:-	13	0	0	-4.75489	-4.75489	-4.75489
chr22:38696695:+	13	0	0	-4.75489	-4.75489	-4.75489			TPTEP2-CSNK1E,CSNK1E
chr3:42124850:+	13	0	0	-4.75489	-4.75489	-4.75489
chr7:158196364:-	13	0	0	-4.75489	-4.75489	-4.75489			PTPRN2
chr2:121360403:-	29	0	2	-5.88264	-3.56071	-4.72168
chr18:59640623:-	22	0	1	-5.49185	-3.90689	-4.69937
chr6:138183963:+	22	1	0	-3.90689	-5.49185	-4.69937			WAKMAR2
chr6:34918627:-	22	0	1	-5.49185	-3.90689	-4.69937			ANKS1A
chr6:7082054:-	22	1	0	-3.90689	-5.49185	-4.69937
chr17:27910571:+	56	0	9	-6.82018	-2.57225	-4.69622		GIT1
chr10:7222506:+	12	0	0	-4.64386	-4.64386	-4.64386			SFMBT2
chr11:12000965:+	12	0	0	-4.64386	-4.64386	-4.64386			DKK3
chr16:84943607:+	12	0	0	-4.64386	-4.64386	-4.64386
chr17:17111789:-	12	0	0	-4.64386	-4.64386	-4.64386
chr1:107829981:+	12	0	0	-4.64386	-4.64386	-4.64386			NTNG1
chr1:15236858:+	12	0	0	-4.64386	-4.64386	-4.64386			KAZN
chr1:180237891:-	12	0	0	-4.64386	-4.64386	-4.64386			LHX4
chr20:19928322:+	12	0	0	-4.64386	-4.64386	-4.64386			RIN2
chr22:18802474:+	12	0	0	-4.64386	-4.64386	-4.64386
chr2:236765775:-	12	0	0	-4.64386	-4.64386	-4.64386			AGAP1
chr2:55612914:-	12	0	0	-4.64386	-4.64386	-4.64386			CCDC88A
chr3:187848847:-	12	0	0	-4.64386	-4.64386	-4.64386
chr3:50206194:-	12	0	0	-4.64386	-4.64386	-4.64386			SEMA3F
chr6:157952203:+	12	0	0	-4.64386	-4.64386	-4.64386			ZDHHC14
chr6:161876576:+	12	0	0	-4.64386	-4.64386	-4.64386			PRKN
chrX:153328400:+	12	0	0	-4.64386	-4.64386	-4.64386			MECP2
chr12:124987690:-	21	1	0	-3.8413	-5.42626	-4.63378			NCOR2
chr3:77752163:-	21	0	1	-5.42626	-3.8413	-4.63378
chr11:123390354:+	27	0	2	-5.78136	-3.45943	-4.6204			GRAMD1B
chr6:116184335:-	32	3	0	-3.21501	-6.02237	-4.61869
chr11:130700588:-	47	1	2	-4.98489	-4.24793	-4.61641
chr12:67824641:+	63	4	1	-3.81876	-5.40372	-4.61124
chr10:3088912:+	20	1	0	-3.77259	-5.35755	-4.56507
chr13:101473831:-	20	0	1	-5.35755	-3.77259	-4.56507			NALCN-AS1
chr22:18545793:-	20	1	0	-3.77259	-5.35755	-4.56507
chr10:73307390:+	11	0	0	-4.52356	-4.52356	-4.52356			CDH23
chr12:132350224:+	11	0	0	-4.52356	-4.52356	-4.52356
chr13:35353498:+	11	0	0	-4.52356	-4.52356	-4.52356
chr13:80919953:+	11	0	0	-4.52356	-4.52356	-4.52356
chr13:85501874:+	11	0	0	-4.52356	-4.52356	-4.52356
chr14:91845980:-	11	0	0	-4.52356	-4.52356	-4.52356			CCDC88C
chr15:88063060:+	11	0	0	-4.52356	-4.52356	-4.52356
chr15:99332005:-	11	0	0	-4.52356	-4.52356	-4.52356			IGF1R
chr16:87269500:+	11	0	0	-4.52356	-4.52356	-4.52356
chr17:71546197:+	11	0	0	-4.52356	-4.52356	-4.52356			SDK2
chr18:72111694:+	11	0	0	-4.52356	-4.52356	-4.52356			DIPK1C
chr19:16563415:-	11	0	0	-4.52356	-4.52356	-4.52356			EPS15L1
chr19:43656334:-	34	1	1	-4.52356	-4.52356	-4.52356
chr1:145620786:+	11	0	0	-4.52356	-4.52356	-4.52356			NBPF19,RNF115,NBPF20,NBPF10
chr1:23805663:+	11	0	0	-4.52356	-4.52356	-4.52356			ASAP3
chr1:46086350:+	11	0	0	-4.52356	-4.52356	-4.52356			CCDC17
chr20:50616455:+	11	0	0	-4.52356	-4.52356	-4.52356
chr3:32951414:-	11	0	0	-4.52356	-4.52356	-4.52356
chr5:141818107:-	11	0	0	-4.52356	-4.52356	-4.52356			SPRY4-AS1
chr5:153896395:-	11	0	0	-4.52356	-4.52356	-4.52356
chr5:179036456:+	11	0	0	-4.52356	-4.52356	-4.52356		RUFY1
chr7:912551:+	11	0	0	-4.52356	-4.52356	-4.52356			SUN1
chr9:116970653:+	11	0	0	-4.52356	-4.52356	-4.52356			COL27A1
chr9:139437596:+	11	0	0	-4.52356	-4.52356	-4.52356			NOTCH1
chr9:139569710:-	11	0	0	-4.52356	-4.52356	-4.52356			AGPAT2
chr9:36936222:-	11	0	0	-4.52356	-4.52356	-4.52356			PAX5
chr7:151437844:+	44	2	1	-4.15381	-4.89077	-4.52229			PRKAG2
chr22:32960282:-	19	1	0	-3.70044	-5.2854	-4.49292			SYN3
chr3:53281772:-	19	1	0	-3.70044	-5.2854	-4.49292			TKT
chr6:36932350:-	19	1	0	-3.70044	-5.2854	-4.49292		PI16
chr6:150773685:+	51	1	3	-5.10154	-3.87915	-4.49034
chr14:91845826:+	33	0	4	-6.06609	-2.89616	-4.48113			CCDC88C
chr18:56260417:-	29	3	0	-3.07529	-5.88264	-4.47897			ALPK2
chr10:74513555:-	32	0	4	-6.02237	-2.85244	-4.43741			MCU
chr19:38528133:-	28	0	3	-5.83289	-3.02554	-4.42921			SIPA1L3
chr4:7149573:-	28	3	0	-3.02554	-5.83289	-4.42921
chr10:105111483:+	18	0	1	-5.20945	-3.62449	-4.41697
chr10:73018868:+	18	1	0	-3.62449	-5.20945	-4.41697			UNC5B
chr11:66831300:+	18	1	0	-3.62449	-5.20945	-4.41697			RHOD
chr17:79887894:+	18	1	0	-3.62449	-5.20945	-4.41697		MAFG-DT
chr1:6125354:+	18	1	0	-3.62449	-5.20945	-4.41697			KCNAB2
chr22:46835881:+	18	0	1	-5.20945	-3.62449	-4.41697			CELSR1
chr8:108455778:-	18	1	0	-3.62449	-5.20945	-4.41697			ANGPT1
chr1:40350230:-	62	2	3	-4.64386	-4.15843	-4.40114
chr19:49189400:-	43	0	8	-6.44294	-2.35548	-4.39921
chr10:115815032:+	23	0	2	-5.55459	-3.23266	-4.39362
chr13:39939491:-	23	0	2	-5.55459	-3.23266	-4.39362			LHFPL6
chr16:27643486:+	23	0	2	-5.55459	-3.23266	-4.39362			KIAA0556
chr1:247507599:+	23	0	2	-5.55459	-3.23266	-4.39362
chr7:129917995:-	23	0	2	-5.55459	-3.23266	-4.39362			CPA2
chr10:22904878:+	10	0	0	-4.39232	-4.39232	-4.39232			PIP4K2A
chr10:73969164:+	10	0	0	-4.39232	-4.39232	-4.39232			ASCC1
chr12:3442327:+	10	0	0	-4.39232	-4.39232	-4.39232			LOC100128253
chr14:105158257:+	10	0	0	-4.39232	-4.39232	-4.39232			INF2
chr14:93001360:+	10	0	0	-4.39232	-4.39232	-4.39232			RIN3
chr16:4442553:+	10	0	0	-4.39232	-4.39232	-4.39232			CORO7,CORO7-PAM16
chr17:17593489:-	10	0	0	-4.39232	-4.39232	-4.39232			RAI1
chr18:28638087:-	10	0	0	-4.39232	-4.39232	-4.39232
chr19:7944550:+	10	0	0	-4.39232	-4.39232	-4.39232		LYPLA2P2
chr1:15519043:+	10	0	0	-4.39232	-4.39232	-4.39232			TMEM51
chr1:16119262:-	10	0	0	-4.39232	-4.39232	-4.39232
chr1:17611213:-	10	0	0	-4.39232	-4.39232	-4.39232
chr1:33453487:-	10	0	0	-4.39232	-4.39232	-4.39232
chr1:6573728:-	10	0	0	-4.39232	-4.39232	-4.39232			PLEKHG5
chr20:34696801:+	10	0	0	-4.39232	-4.39232	-4.39232			EPB41L1
chr6:151460809:-	10	0	0	-4.39232	-4.39232	-4.39232
chr7:144502125:-	10	0	0	-4.39232	-4.39232	-4.39232			TPK1
chr7:45016002:+	10	0	0	-4.39232	-4.39232	-4.39232			MYO1G
chr7:6429955:-	10	0	0	-4.39232	-4.39232	-4.39232			RAC1
chr8:27838626:+	10	0	0	-4.39232	-4.39232	-4.39232			SCARA5
chrX:41656370:+	10	0	0	-4.39232	-4.39232	-4.39232			CASK
chrY:15803252:+	10	0	0	-4.39232	-4.39232	-4.39232
chr7:75894047:-	27	3	0	-2.974	-5.78136	-4.37768			SRRM3
chr5:86394431:+	42	8	0	-2.32193	-6.40939	-4.36566
chr12:16534213:-	30	0	4	-5.93074	-2.76081	-4.34577
chr13:99071093:-	17	1	0	-3.54432	-5.12928	-4.3368			FARP1
chr15:70176313:-	17	0	1	-5.12928	-3.54432	-4.3368
chr7:77403005:-	17	0	1	-5.12928	-3.54432	-4.3368			RSBN1L
chrX:54502391:-	17	0	1	-5.12928	-3.54432	-4.3368			FGD1
chr1:9005719:+	22	0	2	-5.49185	-3.16993	-4.33089	CA6
chr4:186886983:+	22	0	2	-5.49185	-3.16993	-4.33089
chr1:3579925:-	26	0	3	-5.72792	-2.92057	-4.32424			TP73
chr2:28729365:+	26	0	3	-5.72792	-2.92057	-4.32424			PLB1
chr7:2684359:+	29	1	1	-4.29768	-4.29768	-4.29768			TTYH3
chr1:221983207:-	32	0	5	-6.02237	-2.56294	-4.29265
chr9:110596798:-	152	9	6	-4.00474	-4.55223	-4.27848
chr5:34872878:+	37	1	2	-4.64386	-3.90689	-4.27537			TTC23L
chr2:149991615:+	25	3	0	-2.86507	-5.67243	-4.26875			LYPD6B
chr1:7533281:+	34	0	6	-6.10852	-2.40808	-4.2583			CAMTA1
chr11:92952317:-	16	1	0	-3.45943	-5.04439	-4.25191
chr12:53182470:+	16	1	0	-3.45943	-5.04439	-4.25191
chr12:92432317:+	16	1	0	-3.45943	-5.04439	-4.25191			LINC01619
chr14:94897548:-	16	0	1	-5.04439	-3.45943	-4.25191
chr16:11733926:-	16	0	1	-5.04439	-3.45943	-4.25191
chr17:66322365:+	16	1	0	-3.45943	-5.04439	-4.25191			ARSG
chr17:79497313:-	16	1	0	-3.45943	-5.04439	-4.25191			FSCN2
chr1:57285279:-	16	0	1	-5.04439	-3.45943	-4.25191	FYB2
chr1:57286122:+	16	1	0	-3.45943	-5.04439	-4.25191
chr20:49029986:-	16	0	1	-5.04439	-3.45943	-4.25191
chr22:18255269:-	16	1	0	-3.45943	-5.04439	-4.25191			BID
chr22:38535862:-	16	1	0	-3.45943	-5.04439	-4.25191			PLA2G6
chr2:71791204:+	16	0	1	-5.04439	-3.45943	-4.25191		DYSF
chr4:154126442:-	16	1	0	-3.45943	-5.04439	-4.25191			TRIM2
chr5:86414022:+	16	1	0	-3.45943	-5.04439	-4.25191
chr9:128057804:+	16	1	0	-3.45943	-5.04439	-4.25191		GAPVD1	GAPVD1
chr10:10423095:+	9	0	0	-4.24793	-4.24793	-4.24793
chr10:7637778:-	9	0	0	-4.24793	-4.24793	-4.24793			ITIH5
chr10:78091873:-	9	0	0	-4.24793	-4.24793	-4.24793			LRMDA
chr10:99496568:+	9	0	0	-4.24793	-4.24793	-4.24793	ZFYVE27
chr11:117950298:+	9	0	0	-4.24793	-4.24793	-4.24793			TMPRSS4,SMIM35
chr11:121349947:-	9	0	0	-4.24793	-4.24793	-4.24793			SORL1
chr11:35859871:-	9	0	0	-4.24793	-4.24793	-4.24793
chr11:65212426:-	9	0	0	-4.24793	-4.24793	-4.24793		NEAT1
chr11:65582877:-	9	0	0	-4.24793	-4.24793	-4.24793
chr11:705190:+	9	0	0	-4.24793	-4.24793	-4.24793			DEAF1
chr12:120663767:+	9	0	0	-4.24793	-4.24793	-4.24793			PXN
chr12:13335455:-	9	0	0	-4.24793	-4.24793	-4.24793
chr12:30261841:-	9	0	0	-4.24793	-4.24793	-4.24793
chr12:30852028:-	9	0	0	-4.24793	-4.24793	-4.24793
chr12:51718653:-	9	0	0	-4.24793	-4.24793	-4.24793	BIN2
chr12:58013901:-	9	0	0	-4.24793	-4.24793	-4.24793		LOC101927583,SLC26A10
chr13:113104039:-	9	0	0	-4.24793	-4.24793	-4.24793
chr14:103262275:+	9	0	0	-4.24793	-4.24793	-4.24793			TRAF3
chr14:21464109:+	9	0	0	-4.24793	-4.24793	-4.24793		LOC101929718,METTL17
chr15:70754917:+	9	0	0	-4.24793	-4.24793	-4.24793
chr15:73812665:+	9	0	0	-4.24793	-4.24793	-4.24793			REC114
chr15:93501164:+	9	0	0	-4.24793	-4.24793	-4.24793			CHD2
chr16:75258875:+	9	0	0	-4.24793	-4.24793	-4.24793
chr16:85435641:-	9	0	0	-4.24793	-4.24793	-4.24793
chr17:39139145:-	9	0	0	-4.24793	-4.24793	-4.24793			KRT40
chr18:273397:-	9	0	0	-4.24793	-4.24793	-4.24793
chr18:43555065:-	9	0	0	-4.24793	-4.24793	-4.24793
chr19:11302011:-	9	0	0	-4.24793	-4.24793	-4.24793			KANK2
chr19:33905016:-	9	0	0	-4.24793	-4.24793	-4.24793			PEPD
chr19:4990774:+	9	0	0	-4.24793	-4.24793	-4.24793			KDM4B
chr19:731645:-	9	0	0	-4.24793	-4.24793	-4.24793			PALM
chr1:150131407:+	9	0	0	-4.24793	-4.24793	-4.24793		PLEKHO1
chr1:15380848:-	9	0	0	-4.24793	-4.24793	-4.24793			KAZN
chr1:19324040:+	9	0	0	-4.24793	-4.24793	-4.24793
chr1:236052527:-	9	0	0	-4.24793	-4.24793	-4.24793
chr1:8069847:-	9	0	0	-4.24793	-4.24793	-4.24793
chr20:48324418:+	9	0	0	-4.24793	-4.24793	-4.24793			B4GALT5
chr20:49393087:+	9	0	0	-4.24793	-4.24793	-4.24793
chr21:37358084:+	9	0	0	-4.24793	-4.24793	-4.24793			LOC101928269
chr21:43377274:+	9	0	0	-4.24793	-4.24793	-4.24793
chr22:23725928:+	9	0	0	-4.24793	-4.24793	-4.24793
chr22:24383170:+	9	0	0	-4.24793	-4.24793	-4.24793			GSTT1,GSTT4
chr22:32065123:+	9	0	0	-4.24793	-4.24793	-4.24793
chr22:35932000:-	9	0	0	-4.24793	-4.24793	-4.24793
chr22:39679663:+	9	0	0	-4.24793	-4.24793	-4.24793
chr22:45821179:+	9	0	0	-4.24793	-4.24793	-4.24793			RIBC2
chr2:131675488:+	9	0	0	-4.24793	-4.24793	-4.24793			ARHGEF4
chr3:129411778:+	9	0	0	-4.24793	-4.24793	-4.24793			TMCC1
chr5:154139849:-	9	0	0	-4.24793	-4.24793	-4.24793			LARP1
chr5:154272009:+	9	0	0	-4.24793	-4.24793	-4.24793		GEMIN5
chr5:170850113:-	9	0	0	-4.24793	-4.24793	-4.24793			FGF18
chr6:20604100:+	9	0	0	-4.24793	-4.24793	-4.24793			CDKAL1
chr7:123594320:+	9	0	0	-4.24793	-4.24793	-4.24793		SPAM1
chr7:129780589:-	9	0	0	-4.24793	-4.24793	-4.24793
chr7:22142721:+	9	0	0	-4.24793	-4.24793	-4.24793
chr7:47671277:+	9	0	0	-4.24793	-4.24793	-4.24793
chr7:6431597:-	9	0	0	-4.24793	-4.24793	-4.24793		RAC1
chr7:75107405:-	9	0	0	-4.24793	-4.24793	-4.24793			POM121C
chr8:137208124:+	9	0	0	-4.24793	-4.24793	-4.24793
chr8:2002639:-	9	0	0	-4.24793	-4.24793	-4.24793			MYOM2
chr9:130669789:+	9	0	0	-4.24793	-4.24793	-4.24793
chrX:25067774:-	9	0	0	-4.24793	-4.24793	-4.24793
chr14:94841542:+	24	3	0	-2.80735	-5.61471	-4.21103
chr16:88943529:-	24	0	3	-5.61471	-2.80735	-4.21103		CBFA2T3
chr6:112605644:-	30	0	5	-5.93074	-2.47131	-4.20102			LOC101927640
chr11:110928421:-	20	0	2	-5.35755	-3.03562	-4.19659
chr14:73728323:+	20	2	0	-3.03562	-5.35755	-4.19659			PAPLN
chr2:235178913:+	20	2	0	-3.03562	-5.35755	-4.19659
chr5:174009988:+	20	2	0	-3.03562	-5.35755	-4.19659
chr8:8205526:+	27	0	4	-5.78136	-2.61143	-4.1964			PRAG1
chr10:135178919:-	15	1	0	-3.36923	-4.9542	-4.16172			ECHS1
chr11:61540232:-	15	1	0	-3.36923	-4.9542	-4.16172			MYRF
chr14:51974848:+	15	0	1	-4.9542	-3.36923	-4.16172			FRMD6-AS2,FRMD6
chr14:94429356:-	15	0	1	-4.9542	-3.36923	-4.16172			ASB2
chr15:96597481:+	15	0	1	-4.9542	-3.36923	-4.16172
chr16:600090:-	15	1	0	-3.36923	-4.9542	-4.16172			CAPN15
chr20:52803002:+	15	1	0	-3.36923	-4.9542	-4.16172
chr21:45701408:-	15	0	1	-4.9542	-3.36923	-4.16172
chr2:216949990:+	15	0	1	-4.9542	-3.36923	-4.16172			TMEM169
chr3:142829652:+	15	1	0	-3.36923	-4.9542	-4.16172
chr4:189039373:-	15	0	1	-4.9542	-3.36923	-4.16172
chr6:11380959:+	15	1	0	-3.36923	-4.9542	-4.16172			NEDD9
chr6:20143391:+	15	1	0	-3.36923	-4.9542	-4.16172			MBOAT1
chr8:142349706:-	15	0	1	-4.9542	-3.36923	-4.16172
chr9:92040726:+	15	1	0	-3.36923	-4.9542	-4.16172			SEMA4D
chr3:71514925:+	34	1	2	-4.52356	-3.7866	-4.15508			FOXP1
chr1:15417327:-	23	0	3	-5.55459	-2.74723	-4.15091			KAZN
chr12:104653835:-	19	2	0	-2.96347	-5.2854	-4.12444			TXNRD1
chr8:52660752:+	19	0	2	-5.2854	-2.96347	-4.12444			PXDNL
chr9:132319722:-	19	0	2	-5.2854	-2.96347	-4.12444
chr1:24888972:+	33	1	2	-4.48113	-3.74416	-4.11264			NCMAP
chr11:77747900:+	22	3	0	-2.6845	-5.49185	-4.08818			NDUFC2-KCTD14,KCTD14
chr2:70789976:-	22	0	3	-5.49185	-2.6845	-4.08818
chr4:95463095:+	22	3	0	-2.6845	-5.49185	-4.08818			PDLIM5
chr10:105795501:-	8	0	0	-4.08746	-4.08746	-4.08746			COL17A1
chr10:114712467:-	8	0	0	-4.08746	-4.08746	-4.08746			TCF7L2
chr10:135039825:-	8	0	0	-4.08746	-4.08746	-4.08746		KNDC1
chr10:1704927:+	8	0	0	-4.08746	-4.08746	-4.08746			ADARB2
chr10:21576061:-	8	0	0	-4.08746	-4.08746	-4.08746
chr10:74088855:-	8	0	0	-4.08746	-4.08746	-4.08746
chr10:98636539:+	8	0	0	-4.08746	-4.08746	-4.08746			LCOR
chr11:1993414:-	8	0	0	-4.08746	-4.08746	-4.08746
chr11:60748393:-	8	0	0	-4.08746	-4.08746	-4.08746			CD6
chr11:61657119:+	8	0	0	-4.08746	-4.08746	-4.08746			FADS3
chr11:68115142:+	8	0	0	-4.08746	-4.08746	-4.08746			LRP5
chr11:71193790:-	8	0	0	-4.08746	-4.08746	-4.08746			NADSYN1
chr11:76775672:-	8	0	0	-4.08746	-4.08746	-4.08746
chr12:125045892:-	8	0	0	-4.08746	-4.08746	-4.08746			NCOR2
chr12:132394907:+	8	0	0	-4.08746	-4.08746	-4.08746			ULK1
chr12:1849124:+	8	0	0	-4.08746	-4.08746	-4.08746			ADIPOR2
chr12:19823223:+	8	0	0	-4.08746	-4.08746	-4.08746
chr12:46986124:+	8	0	0	-4.08746	-4.08746	-4.08746			LOC100288798
chr12:52511947:+	8	0	0	-4.08746	-4.08746	-4.08746
chr12:53495194:+	8	0	0	-4.08746	-4.08746	-4.08746			IGFBP6
chr12:57395336:-	8	0	0	-4.08746	-4.08746	-4.08746		ZBTB39
chr12:97477641:+	8	0	0	-4.08746	-4.08746	-4.08746
chr13:110421892:-	8	0	0	-4.08746	-4.08746	-4.08746			IRS2
chr13:28992793:+	8	0	0	-4.08746	-4.08746	-4.08746			FLT1
chr13:98891996:-	8	0	0	-4.08746	-4.08746	-4.08746			FARP1
chr14:51252500:-	8	0	0	-4.08746	-4.08746	-4.08746			NIN
chr14:68215003:-	8	0	0	-4.08746	-4.08746	-4.08746		ZFYVE26
chr14:76015819:-	8	0	0	-4.08746	-4.08746	-4.08746
chr15:74490125:+	8	0	0	-4.08746	-4.08746	-4.08746		STRA6
chr15:78525421:-	8	0	0	-4.08746	-4.08746	-4.08746			ACSBG1
chr15:89921114:-	8	0	0	-4.08746	-4.08746	-4.08746			MIR9-3HG
chr15:93353425:+	8	0	0	-4.08746	-4.08746	-4.08746
chr16:14401889:-	8	0	0	-4.08746	-4.08746	-4.08746			MIR193BHG
chr16:2001211:-	8	0	0	-4.08746	-4.08746	-4.08746			RPL3L
chr16:22248749:-	8	0	0	-4.08746	-4.08746	-4.08746			EEF2K
chr16:62029924:-	8	0	0	-4.08746	-4.08746	-4.08746			CDH8
chr16:68829788:+	8	0	0	-4.08746	-4.08746	-4.08746			CDH1
chr16:778711:-	8	0	0	-4.08746	-4.08746	-4.08746			HAGHL
chr16:79052948:-	8	0	0	-4.08746	-4.08746	-4.08746			WWOX
chr16:83980634:-	25	1	1	-4.08746	-4.08746	-4.08746
chr16:85398832:-	8	0	0	-4.08746	-4.08746	-4.08746
chr17:1626197:+	8	0	0	-4.08746	-4.08746	-4.08746			WDR81
chr17:18247702:+	8	0	0	-4.08746	-4.08746	-4.08746			SHMT1
chr17:38487243:+	8	0	0	-4.08746	-4.08746	-4.08746		RARA
chr17:39693177:-	8	0	0	-4.08746	-4.08746	-4.08746
chr17:64959869:-	8	0	0	-4.08746	-4.08746	-4.08746
chr17:73104007:-	8	0	0	-4.08746	-4.08746	-4.08746
chr17:75415720:+	8	0	0	-4.08746	-4.08746	-4.08746			SEPTIN9
chr18:57476926:+	8	0	0	-4.08746	-4.08746	-4.08746
chr18:76910711:+	8	0	0	-4.08746	-4.08746	-4.08746			ATP9B
chr19:12963275:-	8	0	0	-4.08746	-4.08746	-4.08746			MAST1
chr19:38794016:-	8	0	0	-4.08746	-4.08746	-4.08746
chr19:49628180:+	8	0	0	-4.08746	-4.08746	-4.08746			PPFIA3
chr19:719633:-	8	0	0	-4.08746	-4.08746	-4.08746			PALM
chr1:11245860:+	8	0	0	-4.08746	-4.08746	-4.08746			MTOR
chr1:117114358:-	8	0	0	-4.08746	-4.08746	-4.08746	CD58
chr1:16336301:-	8	0	0	-4.08746	-4.08746	-4.08746
chr1:197887725:-	8	0	0	-4.08746	-4.08746	-4.08746			LHX9
chr1:211886289:-	8	0	0	-4.08746	-4.08746	-4.08746
chr1:229419102:+	8	0	0	-4.08746	-4.08746	-4.08746			RAB4A
chr1:28293308:-	8	0	0	-4.08746	-4.08746	-4.08746		XKR8
chr1:3385655:+	8	0	0	-4.08746	-4.08746	-4.08746			ARHGEF16
chr1:42138864:-	8	0	0	-4.08746	-4.08746	-4.08746			HIVEP3
chr1:55411573:-	8	0	0	-4.08746	-4.08746	-4.08746
chr20:23133267:+	8	0	0	-4.08746	-4.08746	-4.08746
chr20:31107982:-	8	0	0	-4.08746	-4.08746	-4.08746		LOC101929698	NOL4L
chr20:45406969:-	8	0	0	-4.08746	-4.08746	-4.08746
chr20:61288955:-	8	0	0	-4.08746	-4.08746	-4.08746			SLCO4A1
chr21:16815114:+	8	0	0	-4.08746	-4.08746	-4.08746
chr21:18866828:+	8	0	0	-4.08746	-4.08746	-4.08746
chr21:37371522:-	8	0	0	-4.08746	-4.08746	-4.08746			LOC101928269
chr22:37053427:+	8	0	0	-4.08746	-4.08746	-4.08746			CACNG2
chr22:43168220:+	8	0	0	-4.08746	-4.08746	-4.08746
chr22:45825177:+	8	0	0	-4.08746	-4.08746	-4.08746			RIBC2
chr22:46956922:-	8	0	0	-4.08746	-4.08746	-4.08746
chr2:175077617:+	8	0	0	-4.08746	-4.08746	-4.08746			OLA1
chr2:238456640:+	8	0	0	-4.08746	-4.08746	-4.08746			MLPH
chr2:28889834:-	8	0	0	-4.08746	-4.08746	-4.08746
chr2:61793637:-	8	0	0	-4.08746	-4.08746	-4.08746
chr3:10154712:-	8	0	0	-4.08746	-4.08746	-4.08746
chr3:182879423:-	8	0	0	-4.08746	-4.08746	-4.08746			LAMP3
chr3:197127223:+	8	0	0	-4.08746	-4.08746	-4.08746
chr3:42568105:+	8	0	0	-4.08746	-4.08746	-4.08746			VIPR1
chr3:42577829:-	8	0	0	-4.08746	-4.08746	-4.08746		VIPR1
chr3:47010229:-	8	0	0	-4.08746	-4.08746	-4.08746			CCDC12
chr3:58004627:-	8	0	0	-4.08746	-4.08746	-4.08746			FLNB
chr4:183740513:+	8	0	0	-4.08746	-4.08746	-4.08746
chr4:86797142:-	8	0	0	-4.08746	-4.08746	-4.08746			ARHGAP24
chr4:942256:+	8	0	0	-4.08746	-4.08746	-4.08746		TMEM175	TMEM175
chr5:140236299:+	8	0	0	-4.08746	-4.08746	-4.08746	PCDHA10	PCDHA10	PCDHA3,PCDHA6,PCDHA1,PCDHA8,PCDHA9,PCDHA7,PCDHA4,PCDHA2,PCDHA5
chr5:14725568:-	8	0	0	-4.08746	-4.08746	-4.08746			ANKH
chr5:172285451:+	8	0	0	-4.08746	-4.08746	-4.08746			ERGIC1
chr6:106035455:-	8	0	0	-4.08746	-4.08746	-4.08746
chr6:130582516:-	8	0	0	-4.08746	-4.08746	-4.08746			SAMD3
chr6:149657642:-	8	0	0	-4.08746	-4.08746	-4.08746			TAB2
chr6:170371660:+	8	0	0	-4.08746	-4.08746	-4.08746
chr7:1501180:+	8	0	0	-4.08746	-4.08746	-4.08746
chr7:151516235:+	8	0	0	-4.08746	-4.08746	-4.08746			PRKAG2
chr7:2570721:+	8	0	0	-4.08746	-4.08746	-4.08746
chr7:75935443:+	8	0	0	-4.08746	-4.08746	-4.08746
chr7:77168989:+	8	0	0	-4.08746	-4.08746	-4.08746			PTPN12
chr8:142157127:-	8	0	0	-4.08746	-4.08746	-4.08746			DENND3
chr8:144912252:+	8	0	0	-4.08746	-4.08746	-4.08746
chr8:53659985:+	8	0	0	-4.08746	-4.08746	-4.08746
chr9:130726060:+	8	0	0	-4.08746	-4.08746	-4.08746			FAM102A
chr9:137274574:-	8	0	0	-4.08746	-4.08746	-4.08746			RXRA
chr9:137280838:-	8	0	0	-4.08746	-4.08746	-4.08746			RXRA
chr9:137688970:-	8	0	0	-4.08746	-4.08746	-4.08746			COL5A1
chr9:139414297:-	8	0	0	-4.08746	-4.08746	-4.08746	MIR4673		NOTCH1
chr9:139467296:-	8	0	0	-4.08746	-4.08746	-4.08746
chr9:94839451:+	8	0	0	-4.08746	-4.08746	-4.08746			SPTLC1
chr9:99825422:+	8	0	0	-4.08746	-4.08746	-4.08746
chrX:17658512:-	8	0	0	-4.08746	-4.08746	-4.08746			NHS
chrX:44508586:-	8	0	0	-4.08746	-4.08746	-4.08746
chrX:48050915:+	8	0	0	-4.08746	-4.08746	-4.08746			SSX5
chrX:51487904:+	8	0	0	-4.08746	-4.08746	-4.08746		GSPT2
chrX:54765561:-	8	0	0	-4.08746	-4.08746	-4.08746
chr10:104390663:-	14	1	0	-3.27302	-4.85798	-4.0655		SUFU
chr10:5948248:-	14	0	1	-4.85798	-3.27302	-4.0655		FBH1
chr11:64315135:-	14	0	1	-4.85798	-3.27302	-4.0655
chr11:64620522:-	14	1	0	-3.27302	-4.85798	-4.0655		EHD1
chr11:69063560:-	14	1	0	-3.27302	-4.85798	-4.0655		MYEOV
chr12:118706669:+	14	0	1	-4.85798	-3.27302	-4.0655			TAOK3
chr12:3017102:-	14	0	1	-4.85798	-3.27302	-4.0655			TULP3
chr15:52573568:+	14	0	1	-4.85798	-3.27302	-4.0655			MYO5C
chr15:59605165:-	14	1	0	-3.27302	-4.85798	-4.0655			MYO1E
chr15:85401424:+	14	1	0	-3.27302	-4.85798	-4.0655		ALPK3
chr16:89459147:+	14	1	0	-3.27302	-4.85798	-4.0655			ANKRD11
chr17:75218274:+	14	0	1	-4.85798	-3.27302	-4.0655
chr18:54499617:-	14	0	1	-4.85798	-3.27302	-4.0655			WDR7
chr19:1665821:+	14	0	1	-4.85798	-3.27302	-4.0655
chr19:2425589:+	14	0	1	-4.85798	-3.27302	-4.0655			TMPRSS9
chr19:47286648:-	14	1	0	-3.27302	-4.85798	-4.0655			SLC1A5
chr1:180897191:+	14	0	1	-4.85798	-3.27302	-4.0655			KIAA1614
chr22:27915502:+	14	0	1	-4.85798	-3.27302	-4.0655
chr22:46472335:+	14	0	1	-4.85798	-3.27302	-4.0655
chr2:109741063:-	14	1	0	-3.27302	-4.85798	-4.0655
chr3:48454245:+	14	0	1	-4.85798	-3.27302	-4.0655		PLXNB1
chr3:50178064:+	14	1	0	-3.27302	-4.85798	-4.0655			SEMA3F-AS1
chr3:50357644:+	14	1	0	-3.27302	-4.85798	-4.0655		HYAL2
chr4:7149746:+	14	0	1	-4.85798	-3.27302	-4.0655
chr5:159981663:+	14	1	0	-3.27302	-4.85798	-4.0655
chr6:111924123:+	14	1	0	-3.27302	-4.85798	-4.0655			TRAF3IP2
chr6:34711974:+	14	0	1	-4.85798	-3.27302	-4.0655
chr9:136825995:-	14	0	1	-4.85798	-3.27302	-4.0655			VAV2
chr12:11944107:-	18	2	0	-2.88753	-5.20945	-4.04849			ETV6
chr12:16102807:-	18	0	2	-5.20945	-2.88753	-4.04849			DERA
chr20:61275893:+	18	2	0	-2.88753	-5.20945	-4.04849			SLCO4A1
chr22:38141033:-	18	2	0	-2.88753	-5.20945	-4.04849	LOC102724378		TRIOBP,LOC102724378
chr2:28633871:+	18	0	2	-5.20945	-2.88753	-4.04849			FOSL2
chr3:57102059:-	18	0	2	-5.20945	-2.88753	-4.04849			ARHGEF3,SPATA12
chr8:33670905:+	18	2	0	-2.88753	-5.20945	-4.04849
chr15:96398625:-	24	0	4	-5.61471	-2.44478	-4.02975
chr20:25057895:-	24	0	4	-5.61471	-2.44478	-4.02975			VSX1
chr21:36579661:-	21	0	3	-5.42626	-2.61891	-4.02259
chr22:23560478:-	21	0	3	-5.42626	-2.61891	-4.02259			BCR
chr3:196386604:-	21	0	3	-5.42626	-2.61891	-4.02259			NRROS
chr15:80889148:-	33	0	8	-6.06609	-1.97863	-4.02236		ARNT2
chr3:195870709:-	54	1	7	-5.18322	-2.86129	-4.02226			LINC00885
chr9:131189553:-	54	2	4	-4.44626	-3.59826	-4.02226			CERCAM,MIR1268A
chr8:123818858:-	38	0	11	-6.26679	-1.74322	-4.00501			ZHX2
chr11:111832927:+	26	0	5	-5.72792	-2.26849	-3.9982			DIXDC1
chr6:26058365:+	36	3	1	-3.38247	-4.60486	-3.99367
chr17:3847087:+	28	0	6	-5.83289	-2.13245	-3.98267			ATP2A3
chr5:149153892:+	39	2	2	-3.98185	-3.98185	-3.98185			PPARGC1B
chr17:73532646:-	30	2	1	-3.60881	-4.34577	-3.97729			LLGL2
chr4:5754884:+	30	1	2	-4.34577	-3.60881	-3.97729			EVC
chr11:68084454:-	30	0	7	-5.93074	-2.02385	-3.97729			LRP5
chr21:43043054:+	23	0	4	-5.55459	-2.38466	-3.96963
chr4:65665233:+	23	4	0	-2.38466	-5.55459	-3.96963
chr7:834711:+	23	1	1	-3.96963	-3.96963	-3.96963
chr16:757176:+	17	2	0	-2.80735	-5.12928	-3.96832
chr18:33019232:+	17	0	2	-5.12928	-2.80735	-3.96832
chr1:36905861:+	17	2	0	-2.80735	-5.12928	-3.96832			OSCP1
chr1:94722851:-	17	0	2	-5.12928	-2.80735	-3.96832
chr20:19514545:+	17	0	2	-5.12928	-2.80735	-3.96832			SLC24A3
chr20:19675876:-	17	0	2	-5.12928	-2.80735	-3.96832			SLC24A3
chr20:25203627:-	17	0	2	-5.12928	-2.80735	-3.96832			ENTPD6
chr7:73686482:+	17	2	0	-2.80735	-5.12928	-3.96832
chr10:80712755:+	13	1	0	-3.16993	-4.75489	-3.96241			ZMIZ1-AS1
chr11:110058576:+	13	0	1	-4.75489	-3.16993	-3.96241			RDX
chr11:123415854:-	13	1	0	-3.16993	-4.75489	-3.96241			GRAMD1B
chr11:126003903:+	13	0	1	-4.75489	-3.16993	-3.96241
chr11:60720297:+	13	1	0	-3.16993	-4.75489	-3.96241
chr12:117068931:+	13	0	1	-4.75489	-3.16993	-3.96241
chr15:63795533:-	13	0	1	-4.75489	-3.16993	-3.96241
chr15:90328680:+	13	0	1	-4.75489	-3.16993	-3.96241		ANPEP
chr16:1232109:+	13	0	1	-4.75489	-3.16993	-3.96241			CACNA1H
chr17:70342654:+	13	0	1	-4.75489	-3.16993	-3.96241			LINC02003
chr17:74563319:+	13	0	1	-4.75489	-3.16993	-3.96241			ST6GALNAC2
chr17:76494149:-	13	0	1	-4.75489	-3.16993	-3.96241			DNAH17-AS1,DNAH17
chr17:77756293:-	13	0	1	-4.75489	-3.16993	-3.96241		CBX2	CBX2
chr19:1160017:+	13	0	1	-4.75489	-3.16993	-3.96241			SBNO2
chr1:17731214:+	13	1	0	-3.16993	-4.75489	-3.96241
chr1:21727760:-	13	0	1	-4.75489	-3.16993	-3.96241
chr1:29292416:+	13	0	1	-4.75489	-3.16993	-3.96241			EPB41
chr1:35664843:-	13	1	0	-3.16993	-4.75489	-3.96241
chr1:53325442:+	13	0	1	-4.75489	-3.16993	-3.96241			ZYG11A
chr1:55451925:-	13	0	1	-4.75489	-3.16993	-3.96241		TMEM61
chr20:55571060:+	13	1	0	-3.16993	-4.75489	-3.96241
chr22:29396869:+	13	1	0	-3.16993	-4.75489	-3.96241			ZNRF3
chr22:46752033:+	13	0	1	-4.75489	-3.16993	-3.96241			TRMU
chr22:47366093:+	13	0	1	-4.75489	-3.16993	-3.96241			TBC1D22A
chr2:238196162:+	13	0	1	-4.75489	-3.16993	-3.96241
chr2:97356650:+	13	1	0	-3.16993	-4.75489	-3.96241			FER1L5
chr3:126992783:-	13	1	0	-3.16993	-4.75489	-3.96241
chr3:138543358:+	13	1	0	-3.16993	-4.75489	-3.96241			PIK3CB
chr3:14508312:-	13	1	0	-3.16993	-4.75489	-3.96241			SLC6A6
chr3:52004098:-	13	1	0	-3.16993	-4.75489	-3.96241		ABHD14B
chr3:98401098:-	13	1	0	-3.16993	-4.75489	-3.96241
chr4:58506835:-	13	0	1	-4.75489	-3.16993	-3.96241
chr5:14171590:+	13	1	0	-3.16993	-4.75489	-3.96241			TRIO
chr6:127913721:-	13	0	1	-4.75489	-3.16993	-3.96241
chr6:169640238:+	13	0	1	-4.75489	-3.16993	-3.96241			THBS2
chr6:36491339:-	13	0	1	-4.75489	-3.16993	-3.96241			STK38
chr7:25696717:+	13	1	0	-3.16993	-4.75489	-3.96241		LOC646588	LOC646588
chr8:38831543:+	13	0	1	-4.75489	-3.16993	-3.96241	HTRA4
chr9:104028602:-	13	0	1	-4.75489	-3.16993	-3.96241			PLPPR1
chr9:128139153:-	13	0	1	-4.75489	-3.16993	-3.96241
chr9:130734248:+	13	1	0	-3.16993	-4.75489	-3.96241			FAM102A
chr9:86802528:-	13	0	1	-4.75489	-3.16993	-3.96241
chr9:92300802:-	13	0	1	-4.75489	-3.16993	-3.96241			UNQ6494
chr9:95983373:-	13	0	1	-4.75489	-3.16993	-3.96241			WNK2
chrX:39808898:-	13	1	0	-3.16993	-4.75489	-3.96241
chr11:123416056:-	20	3	0	-2.5502	-5.35755	-3.95387			GRAMD1B
chr18:74164438:-	20	0	3	-5.35755	-2.5502	-3.95387			ZNF516
chr1:21890611:+	20	0	3	-5.35755	-2.5502	-3.95387		ALPL
chr20:55915715:-	20	0	3	-5.35755	-2.5502	-3.95387			SPO11
chr9:38025594:-	20	3	0	-2.5502	-5.35755	-3.95387			SHB
chr18:74519303:-	35	1	3	-4.56478	-3.34239	-3.95359			ZNF236-DT
chr1:42380409:+	35	0	10	-6.14975	-1.75743	-3.95359			HIVEP3
chr3:38075299:+	33	0	9	-6.06609	-1.81816	-3.94213
chr19:45610001:+	27	0	6	-5.78136	-2.08092	-3.93114			PPP1R37
chr20:2143772:+	27	6	0	-2.08092	-5.78136	-3.93114
chr5:67322995:+	56	2	5	-4.49825	-3.36075	-3.9295
chr10:95185431:+	29	0	7	-5.88264	-1.97575	-3.9292			MYOF
chr2:9245365:-	29	2	1	-3.56071	-4.29768	-3.9292
chr3:13906816:-	29	2	1	-3.56071	-4.29768	-3.9292			WNT7A
chr9:22158064:-	29	1	2	-4.29768	-3.56071	-3.9292
chr10:135018979:-	7	0	0	-3.90689	-3.90689	-3.90689			KNDC1
chr10:15056963:-	7	0	0	-3.90689	-3.90689	-3.90689
chr10:3166625:-	7	0	0	-3.90689	-3.90689	-3.90689			PFKP
chr10:44366728:+	7	0	0	-3.90689	-3.90689	-3.90689			LINC00840
chr10:85928361:+	7	0	0	-3.90689	-3.90689	-3.90689		CERNA2
chr11:119344004:-	7	0	0	-3.90689	-3.90689	-3.90689			USP2-AS1
chr11:126330346:+	7	0	0	-3.90689	-3.90689	-3.90689			KIRREL3
chr11:2010450:+	7	0	0	-3.90689	-3.90689	-3.90689			MRPL23-AS1
chr11:2533811:-	7	0	0	-3.90689	-3.90689	-3.90689			KCNQ1
chr11:61248802:-	7	0	0	-3.90689	-3.90689	-3.90689			PPP1R32
chr11:69193134:+	7	0	0	-3.90689	-3.90689	-3.90689
chr11:94384025:+	7	0	0	-3.90689	-3.90689	-3.90689			LOC105369438
chr12:107794618:+	7	0	0	-3.90689	-3.90689	-3.90689			BTBD11
chr12:107825607:+	7	0	0	-3.90689	-3.90689	-3.90689			BTBD11
chr12:123658747:+	7	0	0	-3.90689	-3.90689	-3.90689			MPHOSPH9
chr12:124856568:+	7	0	0	-3.90689	-3.90689	-3.90689		NCOR2
chr12:124964720:-	7	0	0	-3.90689	-3.90689	-3.90689			NCOR2
chr12:12497971:+	7	0	0	-3.90689	-3.90689	-3.90689			MANSC1
chr12:19538945:-	7	0	0	-3.90689	-3.90689	-3.90689
chr12:32835159:+	7	0	0	-3.90689	-3.90689	-3.90689			DNM1L
chr12:53763369:+	7	0	0	-3.90689	-3.90689	-3.90689
chr13:114536584:-	7	0	0	-3.90689	-3.90689	-3.90689			GAS6-AS1,GAS6
chr13:114577393:-	7	0	0	-3.90689	-3.90689	-3.90689
chr13:30947310:-	7	0	0	-3.90689	-3.90689	-3.90689	LINC00426		LINC00426
chr14:100022347:+	7	0	0	-3.90689	-3.90689	-3.90689			CCDC85C
chr14:103601794:+	7	0	0	-3.90689	-3.90689	-3.90689		TNFAIP2	TNFAIP2
chr14:105639743:-	7	0	0	-3.90689	-3.90689	-3.90689			NUDT14
chr14:105930863:+	7	0	0	-3.90689	-3.90689	-3.90689		MTA1
chr14:21685264:+	7	0	0	-3.90689	-3.90689	-3.90689			HNRNPC
chr14:65689570:-	7	0	0	-3.90689	-3.90689	-3.90689	LINC02324
chr14:72004079:-	7	0	0	-3.90689	-3.90689	-3.90689			SIPA1L1
chr15:101912447:+	7	0	0	-3.90689	-3.90689	-3.90689			PCSK6
chr15:22898765:+	7	0	0	-3.90689	-3.90689	-3.90689			CYFIP1
chr15:48707018:-	7	0	0	-3.90689	-3.90689	-3.90689			FBN1
chr15:59838346:-	7	0	0	-3.90689	-3.90689	-3.90689
chr15:68984477:-	7	0	0	-3.90689	-3.90689	-3.90689			CORO2B
chr15:83026318:-	7	0	0	-3.90689	-3.90689	-3.90689			GOLGA6L9,UBE2Q2P2,GOLGA6L17P
chr15:86153928:+	7	0	0	-3.90689	-3.90689	-3.90689			AKAP13
chr15:89603618:-	7	0	0	-3.90689	-3.90689	-3.90689
chr15:93346465:-	7	0	0	-3.90689	-3.90689	-3.90689
chr15:93938847:+	7	0	0	-3.90689	-3.90689	-3.90689
chr16:11712406:+	7	0	0	-3.90689	-3.90689	-3.90689
chr16:2769666:+	7	0	0	-3.90689	-3.90689	-3.90689			PRSS27
chr16:4232253:+	7	0	0	-3.90689	-3.90689	-3.90689
chr16:50325324:+	7	0	0	-3.90689	-3.90689	-3.90689			ADCY7
chr16:57662203:-	7	0	0	-3.90689	-3.90689	-3.90689			ADGRG1
chr16:67359990:-	7	0	0	-3.90689	-3.90689	-3.90689	KCTD19		KCTD19
chr16:70723797:-	7	0	0	-3.90689	-3.90689	-3.90689			VAC14
chr16:79904087:-	7	0	0	-3.90689	-3.90689	-3.90689
chr16:86792640:+	7	0	0	-3.90689	-3.90689	-3.90689
chr17:18873700:+	7	0	0	-3.90689	-3.90689	-3.90689		FAM83G	SLC5A10
chr17:20555951:+	7	0	0	-3.90689	-3.90689	-3.90689
chr17:20900783:-	7	0	0	-3.90689	-3.90689	-3.90689
chr17:2627575:-	7	0	0	-3.90689	-3.90689	-3.90689		CCDC92B
chr17:3563518:-	7	0	0	-3.90689	-3.90689	-3.90689			CTNS
chr17:36881614:+	7	0	0	-3.90689	-3.90689	-3.90689			MLLT6
chr17:42450598:+	7	0	0	-3.90689	-3.90689	-3.90689			ITGA2B
chr17:45693742:+	7	0	0	-3.90689	-3.90689	-3.90689			NPEPPS
chr17:48224211:+	22	1	1	-3.90689	-3.90689	-3.90689			PPP1R9B
chr17:62285188:+	7	0	0	-3.90689	-3.90689	-3.90689			TEX2
chr17:7165141:-	7	0	0	-3.90689	-3.90689	-3.90689	CLDN7	CLDN7
chr17:75238580:+	7	0	0	-3.90689	-3.90689	-3.90689
chr17:77095749:-	7	0	0	-3.90689	-3.90689	-3.90689			RBFOX3
chr17:904323:+	7	0	0	-3.90689	-3.90689	-3.90689		TIMM22
chr18:45669685:+	7	0	0	-3.90689	-3.90689	-3.90689			ZBTB7C
chr19:10752730:-	7	0	0	-3.90689	-3.90689	-3.90689			SLC44A2
chr19:1120529:+	7	0	0	-3.90689	-3.90689	-3.90689			SBNO2
chr19:13985772:-	7	0	0	-3.90689	-3.90689	-3.90689		MIR181D	NANOS3
chr19:16563414:+	7	0	0	-3.90689	-3.90689	-3.90689			EPS15L1
chr19:17028126:-	7	0	0	-3.90689	-3.90689	-3.90689			CPAMD8
chr19:18714553:-	7	0	0	-3.90689	-3.90689	-3.90689			CRLF1
chr19:18752424:+	7	0	0	-3.90689	-3.90689	-3.90689			KLHL26
chr19:2115639:+	7	0	0	-3.90689	-3.90689	-3.90689			AP3D1
chr19:30115014:+	7	0	0	-3.90689	-3.90689	-3.90689
chr19:35600257:+	7	0	0	-3.90689	-3.90689	-3.90689
chr19:39180406:+	7	0	0	-3.90689	-3.90689	-3.90689			ACTN4
chr19:4090736:-	7	0	0	-3.90689	-3.90689	-3.90689			MAP2K2
chr19:41932148:+	7	0	0	-3.90689	-3.90689	-3.90689		B3GNT8
chr19:42473140:+	7	0	0	-3.90689	-3.90689	-3.90689			ATP1A3
chr19:49519822:-	7	0	0	-3.90689	-3.90689	-3.90689	LHB	LHB
chr19:50057651:+	7	0	0	-3.90689	-3.90689	-3.90689
chr19:5316917:-	7	0	0	-3.90689	-3.90689	-3.90689			PTPRS
chr19:6601784:+	7	0	0	-3.90689	-3.90689	-3.90689
chr19:685506:-	7	0	0	-3.90689	-3.90689	-3.90689
chr19:696176:-	7	0	0	-3.90689	-3.90689	-3.90689	PRSS57
chr19:781095:+	7	0	0	-3.90689	-3.90689	-3.90689
chr19:939608:+	7	0	0	-3.90689	-3.90689	-3.90689			ARID3A
chr1:10563265:-	7	0	0	-3.90689	-3.90689	-3.90689			PEX14
chr1:105759076:+	7	0	0	-3.90689	-3.90689	-3.90689
chr1:151577673:+	22	1	1	-3.90689	-3.90689	-3.90689
chr1:17885591:-	7	0	0	-3.90689	-3.90689	-3.90689			ARHGEF10L
chr1:184096998:+	7	0	0	-3.90689	-3.90689	-3.90689
chr1:206979530:+	7	0	0	-3.90689	-3.90689	-3.90689			IL19
chr1:211858023:-	7	0	0	-3.90689	-3.90689	-3.90689			LOC91548
chr1:226271860:-	7	0	0	-3.90689	-3.90689	-3.90689			LINC01703
chr1:238556990:+	7	0	0	-3.90689	-3.90689	-3.90689
chr1:28424174:+	7	0	0	-3.90689	-3.90689	-3.90689
chr1:29877263:+	7	0	0	-3.90689	-3.90689	-3.90689
chr1:3049430:-	7	0	0	-3.90689	-3.90689	-3.90689			PRDM16
chr1:31608590:-	7	0	0	-3.90689	-3.90689	-3.90689
chr1:32252427:-	7	0	0	-3.90689	-3.90689	-3.90689
chr1:6840644:+	7	0	0	-3.90689	-3.90689	-3.90689
chr1:89150095:+	7	0	0	-3.90689	-3.90689	-3.90689	PKN2	PKN2	PKN2-AS1
chr20:19732328:-	7	0	0	-3.90689	-3.90689	-3.90689
chr20:24999659:+	7	0	0	-3.90689	-3.90689	-3.90689			ACSS1
chr20:34742986:-	7	0	0	-3.90689	-3.90689	-3.90689	LOC100130373	LOC100130373	EPB41L1
chr20:43985393:+	7	0	0	-3.90689	-3.90689	-3.90689
chr20:61478258:+	7	0	0	-3.90689	-3.90689	-3.90689			TCFL5
chr21:30957991:+	7	0	0	-3.90689	-3.90689	-3.90689			GRIK1
chr21:36599362:-	7	0	0	-3.90689	-3.90689	-3.90689
chr21:40905199:-	7	0	0	-3.90689	-3.90689	-3.90689
chr21:43771259:+	7	0	0	-3.90689	-3.90689	-3.90689
chr21:46835948:-	7	0	0	-3.90689	-3.90689	-3.90689			COL18A1
chr21:46850450:-	7	0	0	-3.90689	-3.90689	-3.90689			COL18A1
chr21:47800045:-	7	0	0	-3.90689	-3.90689	-3.90689			PCNT
chr22:18898414:-	7	0	0	-3.90689	-3.90689	-3.90689		LOC102724770,DGCR6
chr22:26538668:-	7	0	0	-3.90689	-3.90689	-3.90689
chr22:29197544:+	7	0	0	-3.90689	-3.90689	-3.90689
chr22:29474869:-	7	0	0	-3.90689	-3.90689	-3.90689			KREMEN1
chr22:31882445:-	7	0	0	-3.90689	-3.90689	-3.90689			EIF4ENIF1
chr22:32336024:-	7	0	0	-3.90689	-3.90689	-3.90689			C22orf24
chr22:37902516:-	7	0	0	-3.90689	-3.90689	-3.90689			CARD10
chr22:38174238:-	7	0	0	-3.90689	-3.90689	-3.90689
chr22:43602586:+	7	0	0	-3.90689	-3.90689	-3.90689			SCUBE1
chr22:46476258:+	7	0	0	-3.90689	-3.90689	-3.90689
chr22:46783370:+	7	0	0	-3.90689	-3.90689	-3.90689			CELSR1
chr22:46923100:-	7	0	0	-3.90689	-3.90689	-3.90689			CELSR1
chr22:49793991:-	7	0	0	-3.90689	-3.90689	-3.90689
chr2:121492926:+	7	0	0	-3.90689	-3.90689	-3.90689	GLI2
chr2:127824096:-	7	0	0	-3.90689	-3.90689	-3.90689			BIN1
chr2:176342130:-	7	0	0	-3.90689	-3.90689	-3.90689
chr2:186156056:+	7	0	0	-3.90689	-3.90689	-3.90689
chr2:204935249:+	7	0	0	-3.90689	-3.90689	-3.90689
chr2:211215449:+	7	0	0	-3.90689	-3.90689	-3.90689			LANCL1-AS1
chr2:232522452:-	7	0	0	-3.90689	-3.90689	-3.90689
chr2:236958057:-	7	0	0	-3.90689	-3.90689	-3.90689			AGAP1
chr2:3205077:-	7	0	0	-3.90689	-3.90689	-3.90689			EIPR1
chr2:3453162:+	7	0	0	-3.90689	-3.90689	-3.90689			TRAPPC12
chr2:85487657:-	7	0	0	-3.90689	-3.90689	-3.90689			TCF7L1
chr2:86412228:-	7	0	0	-3.90689	-3.90689	-3.90689			IMMT
chr3:102458294:+	7	0	0	-3.90689	-3.90689	-3.90689
chr3:104858788:-	7	0	0	-3.90689	-3.90689	-3.90689
chr3:124860898:+	7	0	0	-3.90689	-3.90689	-3.90689			SLC12A8
chr3:13134439:-	7	0	0	-3.90689	-3.90689	-3.90689
chr3:13322813:-	7	0	0	-3.90689	-3.90689	-3.90689
chr3:138535157:+	7	0	0	-3.90689	-3.90689	-3.90689			PIK3CB
chr3:138652909:+	7	0	0	-3.90689	-3.90689	-3.90689
chr3:15675568:+	7	0	0	-3.90689	-3.90689	-3.90689			BTD
chr3:157646933:+	7	0	0	-3.90689	-3.90689	-3.90689
chr3:170143583:-	7	0	0	-3.90689	-3.90689	-3.90689			CLDN11
chr3:181581643:-	7	0	0	-3.90689	-3.90689	-3.90689
chr3:186467162:-	7	0	0	-3.90689	-3.90689	-3.90689
chr3:43995358:+	7	0	0	-3.90689	-3.90689	-3.90689
chr3:47887513:+	7	0	0	-3.90689	-3.90689	-3.90689			DHX30
chr3:5454007:+	7	0	0	-3.90689	-3.90689	-3.90689
chr3:8544589:-	7	0	0	-3.90689	-3.90689	-3.90689			LMCD1
chr3:99904610:-	7	0	0	-3.90689	-3.90689	-3.90689
chr4:171350244:-	7	0	0	-3.90689	-3.90689	-3.90689
chr4:187540379:+	7	0	0	-3.90689	-3.90689	-3.90689		FAT1
chr4:2335338:+	7	0	0	-3.90689	-3.90689	-3.90689			ZFYVE28
chr4:3517844:+	7	0	0	-3.90689	-3.90689	-3.90689		LRPAP1
chr4:55410485:+	7	0	0	-3.90689	-3.90689	-3.90689
chr4:69048708:+	7	0	0	-3.90689	-3.90689	-3.90689	FTLP10	FTLP10
chr4:81605550:+	7	0	0	-3.90689	-3.90689	-3.90689			CFAP299
chr4:8600907:-	7	0	0	-3.90689	-3.90689	-3.90689			CPZ
chr5:101463582:+	7	0	0	-3.90689	-3.90689	-3.90689
chr5:1186859:-	7	0	0	-3.90689	-3.90689	-3.90689
chr5:16826113:+	7	0	0	-3.90689	-3.90689	-3.90689			MYO10
chr5:172839900:+	7	0	0	-3.90689	-3.90689	-3.90689
chr5:177852943:-	7	0	0	-3.90689	-3.90689	-3.90689			COL23A1
chr5:178103367:-	7	0	0	-3.90689	-3.90689	-3.90689
chr5:31395703:+	7	0	0	-3.90689	-3.90689	-3.90689
chr5:43328577:+	7	0	0	-3.90689	-3.90689	-3.90689
chr5:580781:+	7	0	0	-3.90689	-3.90689	-3.90689
chr6:107390029:-	7	0	0	-3.90689	-3.90689	-3.90689		BEND3
chr6:119647599:-	7	0	0	-3.90689	-3.90689	-3.90689			MAN1A1
chr6:121718109:+	7	0	0	-3.90689	-3.90689	-3.90689
chr6:12970724:+	7	0	0	-3.90689	-3.90689	-3.90689			PHACTR1
chr6:42077095:-	7	0	0	-3.90689	-3.90689	-3.90689			C6orf132
chr6:44122955:-	7	0	0	-3.90689	-3.90689	-3.90689		TMEM63B
chr6:48939251:+	7	0	0	-3.90689	-3.90689	-3.90689
chr6:52785648:+	7	0	0	-3.90689	-3.90689	-3.90689
chr7:100295699:+	7	0	0	-3.90689	-3.90689	-3.90689
chr7:112508882:+	7	0	0	-3.90689	-3.90689	-3.90689			BMT2
chr7:139923976:-	7	0	0	-3.90689	-3.90689	-3.90689
chr7:140575778:-	7	0	0	-3.90689	-3.90689	-3.90689			BRAF
chr7:1587125:-	7	0	0	-3.90689	-3.90689	-3.90689			TMEM184A
chr7:21143267:-	7	0	0	-3.90689	-3.90689	-3.90689
chr7:2114466:-	7	0	0	-3.90689	-3.90689	-3.90689			MAD1L1
chr7:2422461:-	7	0	0	-3.90689	-3.90689	-3.90689
chr7:5410782:-	7	0	0	-3.90689	-3.90689	-3.90689		TNRC18
chr7:5452788:+	7	0	0	-3.90689	-3.90689	-3.90689			TNRC18
chr7:67330519:+	7	0	0	-3.90689	-3.90689	-3.90689
chr7:73137258:+	7	0	0	-3.90689	-3.90689	-3.90689
chr7:74008382:+	7	0	0	-3.90689	-3.90689	-3.90689			GTF2IRD1
chr7:75720337:-	7	0	0	-3.90689	-3.90689	-3.90689
chr8:102102220:-	7	0	0	-3.90689	-3.90689	-3.90689
chr8:117715899:-	7	0	0	-3.90689	-3.90689	-3.90689			EIF3H
chr8:144581639:+	7	0	0	-3.90689	-3.90689	-3.90689			ZC3H3
chr8:27545613:-	7	0	0	-3.90689	-3.90689	-3.90689
chr8:66930475:+	7	0	0	-3.90689	-3.90689	-3.90689			DNAJC5B
chr8:99067122:+	7	0	0	-3.90689	-3.90689	-3.90689
chr9:110469926:-	7	0	0	-3.90689	-3.90689	-3.90689
chr9:127053627:+	7	0	0	-3.90689	-3.90689	-3.90689	NEK6		NEK6
chr9:130891854:-	7	0	0	-3.90689	-3.90689	-3.90689		PTGES2-AS1
chr9:137282784:-	7	0	0	-3.90689	-3.90689	-3.90689			RXRA
chr9:137903328:-	7	0	0	-3.90689	-3.90689	-3.90689
chr9:33317342:-	7	0	0	-3.90689	-3.90689	-3.90689			NFX1
chr9:95821978:-	7	0	0	-3.90689	-3.90689	-3.90689			SUSD3
chrX:106808267:+	7	0	0	-3.90689	-3.90689	-3.90689		FRMPD3
chrX:118751980:-	7	0	0	-3.90689	-3.90689	-3.90689		SEPTIN6	SEPTIN6
chrX:13043097:+	7	0	0	-3.90689	-3.90689	-3.90689
chrX:149698728:+	7	0	0	-3.90689	-3.90689	-3.90689
chrX:46677715:+	7	0	0	-3.90689	-3.90689	-3.90689
chrX:68302705:-	7	0	0	-3.90689	-3.90689	-3.90689
chrX:70779853:+	7	0	0	-3.90689	-3.90689	-3.90689			OGT
chrX:73469961:+	7	0	0	-3.90689	-3.90689	-3.90689			FTX
chr18:74519978:-	42	5	1	-2.94996	-4.82443	-3.88719			ZNF236-DT
chr22:36977097:+	24	0	5	-5.61471	-2.15528	-3.88499			CACNG2
chr7:875453:+	24	0	5	-5.61471	-2.15528	-3.88499			SUN1
chr8:8317919:-	24	0	5	-5.61471	-2.15528	-3.88499
chr10:134773645:-	16	2	0	-2.72247	-5.04439	-3.88343			LINC01166
chr10:63396670:-	16	2	0	-2.72247	-5.04439	-3.88343
chr11:33690048:-	16	2	0	-2.72247	-5.04439	-3.88343		KIAA1549L
chr12:6484220:-	16	2	0	-2.72247	-5.04439	-3.88343	SCNN1A	SCNN1A	SCNN1A
chr14:91845979:+	16	0	2	-5.04439	-2.72247	-3.88343			CCDC88C
chr17:2217465:+	16	0	2	-5.04439	-2.72247	-3.88343			SRR
chr19:2529512:-	16	0	2	-5.04439	-2.72247	-3.88343			GNG7
chr1:12712246:+	16	2	0	-2.72247	-5.04439	-3.88343			AADACL4
chr1:19719460:+	16	2	0	-2.72247	-5.04439	-3.88343			CAPZB
chr1:208356614:+	16	0	2	-5.04439	-2.72247	-3.88343			PLXNA2
chr3:139077448:-	16	2	0	-2.72247	-5.04439	-3.88343			COPB2
chr4:6370496:-	16	2	0	-2.72247	-5.04439	-3.88343			PPP2R2C
chr6:35271955:-	16	0	2	-5.04439	-2.72247	-3.88343			DEF6
chr12:39976822:+	19	3	0	-2.47805	-5.2854	-3.88172			ABCD2
chr20:60340763:-	19	3	0	-2.47805	-5.2854	-3.88172			CDH4
chr20:61279453:+	19	0	3	-5.2854	-2.47805	-3.88172			SLCO4A1
chr3:177818147:+	19	3	0	-2.47805	-5.2854	-3.88172
chr4:6392551:-	19	0	3	-5.2854	-2.47805	-3.88172			PPP2R2C
chr6:157540394:+	19	0	3	-5.2854	-2.47805	-3.88172
chr9:124081544:+	19	3	0	-2.47805	-5.2854	-3.88172			GSN
chr9:93551581:+	71	9	2	-2.91194	-4.83794	-3.87494
chr10:126309251:-	12	1	0	-3.05889	-4.64386	-3.85137		FAM53B
chr10:126704908:-	12	0	1	-4.64386	-3.05889	-3.85137			CTBP2
chr10:1755099:-	12	1	0	-3.05889	-4.64386	-3.85137			ADARB2
chr10:43939948:-	12	0	1	-4.64386	-3.05889	-3.85137			ZNF487
chr10:80446484:+	12	0	1	-4.64386	-3.05889	-3.85137
chr10:81010990:+	12	1	0	-3.05889	-4.64386	-3.85137			ZMIZ1
chr11:122505501:+	12	0	1	-4.64386	-3.05889	-3.85137
chr11:125818203:+	12	1	0	-3.05889	-4.64386	-3.85137		VSIG10L2
chr11:63029699:-	12	1	0	-3.05889	-4.64386	-3.85137
chr11:6372707:-	12	0	1	-4.64386	-3.05889	-3.85137
chr11:64322443:-	12	0	1	-4.64386	-3.05889	-3.85137
chr12:118527799:+	12	1	0	-3.05889	-4.64386	-3.85137			VSIG10
chr12:53207806:-	12	0	1	-4.64386	-3.05889	-3.85137	KRT4	KRT4
chr12:64679791:-	12	0	1	-4.64386	-3.05889	-3.85137		C12orf56
chr12:88725717:-	12	1	0	-3.05889	-4.64386	-3.85137
chr13:42088026:-	12	1	0	-3.05889	-4.64386	-3.85137
chr13:99119094:+	12	1	0	-3.05889	-4.64386	-3.85137			STK24
chr14:105360127:-	12	1	0	-3.05889	-4.64386	-3.85137		CEP170B
chr14:94183983:+	12	1	0	-3.05889	-4.64386	-3.85137
chr14:94360097:-	12	1	0	-3.05889	-4.64386	-3.85137
chr15:70246631:+	12	1	0	-3.05889	-4.64386	-3.85137
chr16:2207551:+	12	0	1	-4.64386	-3.05889	-3.85137			TRAF7
chr16:68422199:-	12	0	1	-4.64386	-3.05889	-3.85137			SMPD3
chr16:85388137:+	12	0	1	-4.64386	-3.05889	-3.85137
chr16:87886652:+	12	0	1	-4.64386	-3.05889	-3.85137	MIR11401		SLC7A5
chr16:89002745:-	12	0	1	-4.64386	-3.05889	-3.85137			CBFA2T3
chr17:4417116:-	12	0	1	-4.64386	-3.05889	-3.85137			SPNS2
chr18:37727982:-	12	1	0	-3.05889	-4.64386	-3.85137
chr19:2175159:-	12	1	0	-3.05889	-4.64386	-3.85137			DOT1L
chr19:3670455:+	12	0	1	-4.64386	-3.05889	-3.85137			PIP5K1C
chr19:39745216:-	12	1	0	-3.05889	-4.64386	-3.85137
chr19:40917176:+	12	1	0	-3.05889	-4.64386	-3.85137			PRX
chr19:48154463:-	12	0	1	-4.64386	-3.05889	-3.85137			BICRA
chr19:4985649:+	12	1	0	-3.05889	-4.64386	-3.85137			KDM4B
chr19:55764064:-	12	0	1	-4.64386	-3.05889	-3.85137			PPP6R1
chr19:55978396:+	12	0	1	-4.64386	-3.05889	-3.85137
chr1:110731080:+	12	1	0	-3.05889	-4.64386	-3.85137			SLC6A17
chr1:160211841:+	12	1	0	-3.05889	-4.64386	-3.85137			DCAF8
chr1:241835189:-	12	0	1	-4.64386	-3.05889	-3.85137			WDR64
chr1:24703210:-	12	0	1	-4.64386	-3.05889	-3.85137			STPG1
chr20:33777214:+	12	0	1	-4.64386	-3.05889	-3.85137			MMP24-AS1-EDEM2
chr20:45618202:-	12	0	1	-4.64386	-3.05889	-3.85137			EYA2
chr20:62321127:+	12	1	0	-3.05889	-4.64386	-3.85137		RTEL1,RTEL1-TNFRSF6B
chr22:38321944:-	12	0	1	-4.64386	-3.05889	-3.85137		MICALL1
chr2:128393861:+	12	1	0	-3.05889	-4.64386	-3.85137		MYO7B
chr2:131655189:+	12	1	0	-3.05889	-4.64386	-3.85137			ARHGEF4
chr3:104858875:-	12	1	0	-3.05889	-4.64386	-3.85137
chr3:195575395:+	12	0	1	-4.64386	-3.05889	-3.85137			LINC01983
chr3:45658076:-	12	1	0	-3.05889	-4.64386	-3.85137			LIMD1
chr4:7358828:-	12	1	0	-3.05889	-4.64386	-3.85137			SORCS2
chr5:131791655:-	12	0	1	-4.64386	-3.05889	-3.85137			C5orf56
chr5:53942200:+	12	0	1	-4.64386	-3.05889	-3.85137
chr5:78104404:+	12	1	0	-3.05889	-4.64386	-3.85137			ARSB
chr6:25368284:-	12	0	1	-4.64386	-3.05889	-3.85137			CARMIL1
chr6:3082018:-	12	0	1	-4.64386	-3.05889	-3.85137			RIPK1
chr7:109788172:+	12	0	1	-4.64386	-3.05889	-3.85137
chr9:130342506:-	12	1	0	-3.05889	-4.64386	-3.85137
chr9:139755124:-	12	1	0	-3.05889	-4.64386	-3.85137		MAMDC4
chrX:135829842:-	12	0	1	-4.64386	-3.05889	-3.85137			ARHGEF6
chr13:109944600:+	21	0	4	-5.42626	-2.25634	-3.8413
chr15:85927805:+	21	1	1	-3.8413	-3.8413	-3.8413			AKAP13
chr1:230168521:+	21	0	4	-5.42626	-2.25634	-3.8413
chr10:6096376:-	27	1	2	-4.1964	-3.45943	-3.82791			IL2RA
chr16:28093086:+	27	2	1	-3.45943	-4.1964	-3.82791
chr16:78695866:-	27	0	7	-5.78136	-1.87447	-3.82791			WWOX
chr1:55346741:-	27	0	7	-5.78136	-1.87447	-3.82791			DHCR24
chr5:166778563:+	27	1	2	-4.1964	-3.45943	-3.82791			TENM2
chr10:79348719:-	32	1	3	-4.43741	-3.21501	-3.82621			KCNMA1
chr5:124179478:+	32	1	3	-4.43741	-3.21501	-3.82621
chr19:17360040:+	23	0	5	-5.55459	-2.09516	-3.82487		USHBP1
chr1:94186304:+	23	5	0	-2.09516	-5.55459	-3.82487			BCAR3
chr3:50851830:+	23	5	0	-2.09516	-5.55459	-3.82487			DOCK3
chr3:22868861:-	47	7	1	-2.66297	-4.98489	-3.82393
chr5:83831074:-	36	4	1	-3.0199	-4.60486	-3.81238
chr11:111429645:+	18	0	3	-5.20945	-2.4021	-3.80578			LAYN
chr12:14665272:+	18	0	3	-5.20945	-2.4021	-3.80578			PLBD1
chr17:1366657:-	18	0	3	-5.20945	-2.4021	-3.80578
chr19:36483833:-	18	3	0	-2.4021	-5.20945	-3.80578
chr1:30064453:-	18	0	3	-5.20945	-2.4021	-3.80578
chr8:145674297:+	18	3	0	-2.4021	-5.20945	-3.80578
chr14:76113356:-	60	2	7	-4.59694	-3.01197	-3.80445		FLVCR2
chr2:99067944:+	51	2	5	-4.36457	-3.22707	-3.79582			INPP4A
chr10:63865163:-	15	0	2	-4.9542	-2.63227	-3.79323
chr16:22311313:-	15	0	2	-4.9542	-2.63227	-3.79323			POLR3E
chr16:525083:-	15	2	0	-2.63227	-4.9542	-3.79323			RAB11FIP3
chr17:2359812:+	46	2	4	-4.21723	-3.36923	-3.79323			METTL16
chr1:201682124:-	15	2	0	-2.63227	-4.9542	-3.79323			IPO9-AS1,NAV1
chr20:3781454:-	15	2	0	-2.63227	-4.9542	-3.79323		CDC25B	CDC25B
chr2:62860223:-	15	2	0	-2.63227	-4.9542	-3.79323
chr4:7537678:-	15	0	2	-4.9542	-2.63227	-3.79323			SORCS2
chr6:139976384:-	15	0	2	-4.9542	-2.63227	-3.79323
chr6:84141548:-	15	2	0	-2.63227	-4.9542	-3.79323	ME1
chr8:28238650:+	15	0	2	-4.9542	-2.63227	-3.79323			ZNF395
chr8:81148319:-	15	2	0	-2.63227	-4.9542	-3.79323
chr9:110794815:+	15	0	2	-4.9542	-2.63227	-3.79323
chr9:124480231:-	15	2	0	-2.63227	-4.9542	-3.79323			DAB2IP
chr9:139671938:+	15	0	2	-4.9542	-2.63227	-3.79323
chr17:3551849:-	28	8	0	-1.74543	-5.83289	-3.78916			CTNS
chr21:36093936:-	31	3	1	-3.16993	-4.39232	-3.78112
chr13:42673320:+	26	1	2	-4.14296	-3.40599	-3.77448			DGKH
chr11:1772188:-	20	0	4	-5.35755	-2.18763	-3.77259	IFITM10
chr16:81382840:-	20	1	1	-3.77259	-3.77259	-3.77259			GAN
chr17:71588735:-	20	0	4	-5.35755	-2.18763	-3.77259			SDK2
chr19:17146945:+	20	4	0	-2.18763	-5.35755	-3.77259
chr1:6125230:-	20	1	1	-3.77259	-3.77259	-3.77259			KCNAB2
chr20:45762139:-	20	0	4	-5.35755	-2.18763	-3.77259			EYA2
chr6:157093512:+	20	1	1	-3.77259	-3.77259	-3.77259
chr19:10771472:-	59	3	5	-4.08746	-3.43539	-3.76142			ILF3
chr3:125848571:+	32	0	11	-6.02237	-1.49881	-3.76059			ALDH1L1
chr5:74162881:-	64	3	6	-4.20387	-3.31079	-3.75733	FAM169A	LOC441086
chr1:151546758:+	33	2	2	-3.74416	-3.74416	-3.74416		TUFT1
chr17:48264078:+	66	5	4	-3.59585	-3.88536	-3.7406		COL1A1
chr17:80491835:-	27	0	8	-5.78136	-1.6939	-3.73763			FOXK2
chr10:51271737:+	30	1	3	-4.34577	-3.12338	-3.73458			PARGP1,PARG,PARGP1-AGAP4
chr16:84918302:-	30	0	10	-5.93074	-1.53842	-3.73458			CRISPLD2
chr2:109830579:-	47	1	8	-4.98489	-2.48239	-3.73364			SH3RF3
chr10:20131306:-	11	0	1	-4.52356	-2.9386	-3.73108			PLXDC2
chr10:73577979:-	11	0	1	-4.52356	-2.9386	-3.73108			PSAP
chr10:80712625:+	11	0	1	-4.52356	-2.9386	-3.73108			ZMIZ1-AS1
chr10:80863496:+	11	0	1	-4.52356	-2.9386	-3.73108			ZMIZ1
chr12:117041386:-	11	0	1	-4.52356	-2.9386	-3.73108
chr12:19872246:+	11	0	1	-4.52356	-2.9386	-3.73108
chr12:50262041:+	11	0	1	-4.52356	-2.9386	-3.73108		FAIM2
chr12:65015486:+	11	1	0	-2.9386	-4.52356	-3.73108	MIR548C		RASSF3
chr12:90501379:+	11	1	0	-2.9386	-4.52356	-3.73108
chr12:90567974:+	11	1	0	-2.9386	-4.52356	-3.73108
chr13:113488302:-	11	0	1	-4.52356	-2.9386	-3.73108			ATP11A
chr13:20989354:-	11	1	0	-2.9386	-4.52356	-3.73108			CRYL1
chr14:102640103:+	11	1	0	-2.9386	-4.52356	-3.73108			WDR20
chr14:37028649:-	11	1	0	-2.9386	-4.52356	-3.73108
chr14:65068647:+	11	1	0	-2.9386	-4.52356	-3.73108
chr14:65577862:-	11	1	0	-2.9386	-4.52356	-3.73108
chr14:66060965:-	11	0	1	-4.52356	-2.9386	-3.73108			FUT8
chr14:90974908:-	11	1	0	-2.9386	-4.52356	-3.73108
chr15:42360610:-	11	0	1	-4.52356	-2.9386	-3.73108		PLA2G4D
chr16:66279674:-	11	0	1	-4.52356	-2.9386	-3.73108
chr16:86881058:-	11	0	1	-4.52356	-2.9386	-3.73108
chr17:29232260:+	11	1	0	-2.9386	-4.52356	-3.73108			TEFM
chr17:41571900:+	11	1	0	-2.9386	-4.52356	-3.73108			DHX8
chr17:71296994:+	11	1	0	-2.9386	-4.52356	-3.73108			CDC42EP4
chr17:72761045:-	11	1	0	-2.9386	-4.52356	-3.73108			SLC9A3R1
chr17:80919929:-	11	0	1	-4.52356	-2.9386	-3.73108			B3GNTL1
chr18:72248437:-	11	0	1	-4.52356	-2.9386	-3.73108			CNDP1
chr19:1399380:-	11	0	1	-4.52356	-2.9386	-3.73108			GAMT
chr19:39646368:-	11	1	0	-2.9386	-4.52356	-3.73108			PAK4
chr19:49131994:-	11	0	1	-4.52356	-2.9386	-3.73108		SPHK2
chr1:10091436:-	11	0	1	-4.52356	-2.9386	-3.73108
chr1:23788609:+	11	0	1	-4.52356	-2.9386	-3.73108			ASAP3
chr20:35672050:-	11	1	0	-2.9386	-4.52356	-3.73108			RBL1
chr20:62581979:+	11	0	1	-4.52356	-2.9386	-3.73108			UCKL1
chr21:27437453:-	11	1	0	-2.9386	-4.52356	-3.73108			APP
chr21:38256263:-	11	0	1	-4.52356	-2.9386	-3.73108			HLCS
chr21:44458841:+	11	0	1	-4.52356	-2.9386	-3.73108
chr21:44806757:+	11	0	1	-4.52356	-2.9386	-3.73108
chr21:45379452:+	11	0	1	-4.52356	-2.9386	-3.73108			AGPAT3
chr22:45977103:-	11	1	0	-2.9386	-4.52356	-3.73108			FBLN1
chr22:46853329:-	11	0	1	-4.52356	-2.9386	-3.73108			CELSR1
chr22:50717397:-	11	0	1	-4.52356	-2.9386	-3.73108		PLXNB2
chr2:113451289:-	11	1	0	-2.9386	-4.52356	-3.73108
chr2:134348020:-	11	0	1	-4.52356	-2.9386	-3.73108
chr2:173909651:-	11	1	0	-2.9386	-4.52356	-3.73108			RAPGEF4
chr2:174398012:-	11	0	1	-4.52356	-2.9386	-3.73108
chr2:237070196:-	11	0	1	-4.52356	-2.9386	-3.73108
chr2:241831032:-	11	0	1	-4.52356	-2.9386	-3.73108	MAB21L4	MAB21L4
chr2:29174316:-	11	0	1	-4.52356	-2.9386	-3.73108
chr2:70205498:+	11	0	1	-4.52356	-2.9386	-3.73108			PCBP1-AS1
chr2:95539718:-	11	1	0	-2.9386	-4.52356	-3.73108		TEKT4	LOC442028
chr3:11577866:-	11	0	1	-4.52356	-2.9386	-3.73108			ATG7
chr3:119066114:-	11	1	0	-2.9386	-4.52356	-3.73108			ARHGAP31
chr3:143517100:-	11	1	0	-2.9386	-4.52356	-3.73108			SLC9A9
chr3:152431066:-	11	0	1	-4.52356	-2.9386	-3.73108
chr3:194342042:-	11	0	1	-4.52356	-2.9386	-3.73108			TMEM44
chr3:194531081:+	11	0	1	-4.52356	-2.9386	-3.73108
chr3:48611922:-	11	0	1	-4.52356	-2.9386	-3.73108		COL7A1
chr3:69612623:+	11	1	0	-2.9386	-4.52356	-3.73108
chr4:124386895:-	11	1	0	-2.9386	-4.52356	-3.73108
chr4:138916820:+	11	1	0	-2.9386	-4.52356	-3.73108
chr4:56995528:-	11	0	1	-4.52356	-2.9386	-3.73108
chr4:7649591:+	11	1	0	-2.9386	-4.52356	-3.73108			SORCS2
chr5:111538785:+	11	0	1	-4.52356	-2.9386	-3.73108			EPB41L4A
chr5:119161889:+	11	1	0	-2.9386	-4.52356	-3.73108
chr5:146766781:-	11	0	1	-4.52356	-2.9386	-3.73108		STK32A
chr5:174049593:-	11	1	0	-2.9386	-4.52356	-3.73108
chr6:21913791:+	11	1	0	-2.9386	-4.52356	-3.73108			CASC15
chr6:52725727:+	11	1	0	-2.9386	-4.52356	-3.73108
chr7:12583829:-	11	0	1	-4.52356	-2.9386	-3.73108
chr7:148979584:-	11	0	1	-4.52356	-2.9386	-3.73108		ZNF783
chr7:150836610:-	11	0	1	-4.52356	-2.9386	-3.73108			AGAP3
chr7:42726355:-	11	0	1	-4.52356	-2.9386	-3.73108			LINC01448
chr7:4729107:-	11	0	1	-4.52356	-2.9386	-3.73108			FOXK1
chr7:48861450:+	11	1	0	-2.9386	-4.52356	-3.73108
chr8:123672234:+	11	1	0	-2.9386	-4.52356	-3.73108
chr8:143761697:+	11	0	1	-4.52356	-2.9386	-3.73108	PSCA		PSCA
chr8:145617999:-	11	0	1	-4.52356	-2.9386	-3.73108		ADCK5
chr8:22571196:+	11	0	1	-4.52356	-2.9386	-3.73108			PEBP4
chr9:137321167:-	11	0	1	-4.52356	-2.9386	-3.73108			RXRA
chr9:97851296:+	11	1	0	-2.9386	-4.52356	-3.73108
chrX:52611943:-	11	1	0	-2.9386	-4.52356	-3.73108
chr11:65478598:-	17	0	3	-5.12928	-2.32193	-3.72561
chr13:23514261:-	17	0	3	-5.12928	-2.32193	-3.72561
chr18:26898874:+	17	3	0	-2.32193	-5.12928	-3.72561
chr2:131651622:+	17	0	3	-5.12928	-2.32193	-3.72561			ARHGEF4
chr2:29214691:+	17	0	3	-5.12928	-2.32193	-3.72561			TOGARAM2
chr3:133166189:-	17	0	3	-5.12928	-2.32193	-3.72561		BFSP2	BFSP2-AS1
chr3:45153608:+	17	3	0	-2.32193	-5.12928	-3.72561		CDCP1
chr5:76981002:+	17	0	3	-5.12928	-2.32193	-3.72561
chr7:101436442:+	17	3	0	-2.32193	-5.12928	-3.72561
chr7:23268984:+	17	0	3	-5.12928	-2.32193	-3.72561
chr9:131322455:+	17	0	3	-5.12928	-2.32193	-3.72561			SPTAN1,MIR1268A
chr9:139868185:-	17	0	3	-5.12928	-2.32193	-3.72561
chr10:120729840:-	25	1	2	-4.08746	-3.3505	-3.71898
chr5:162885283:-	25	1	2	-4.08746	-3.3505	-3.71898			NUDCD2
chr2:10511983:-	23	6	0	-1.85415	-5.55459	-3.70437			HPCAL1
chr11:119529218:+	19	0	4	-5.2854	-2.11548	-3.70044			NECTIN1
chr11:35855894:+	19	0	4	-5.2854	-2.11548	-3.70044
chr21:27337123:-	19	0	4	-5.2854	-2.11548	-3.70044			APP
chr2:61175837:+	19	4	0	-2.11548	-5.2854	-3.70044			PUS10
chr6:157540526:-	19	0	4	-5.2854	-2.11548	-3.70044
chr9:117240876:+	19	0	4	-5.2854	-2.11548	-3.70044		WHRN
chr10:101779835:-	6	0	0	-3.70044	-3.70044	-3.70044
chr10:102921804:-	6	0	0	-3.70044	-3.70044	-3.70044
chr10:114585536:-	6	0	0	-3.70044	-3.70044	-3.70044		LOC103344931	VTI1A
chr10:116273991:-	6	0	0	-3.70044	-3.70044	-3.70044			ABLIM1
chr10:11689136:-	6	0	0	-3.70044	-3.70044	-3.70044
chr10:121207582:+	6	0	0	-3.70044	-3.70044	-3.70044			GRK5
chr10:123362455:-	6	0	0	-3.70044	-3.70044	-3.70044
chr10:124248964:+	6	0	0	-3.70044	-3.70044	-3.70044		HTRA1
chr10:126214474:-	6	0	0	-3.70044	-3.70044	-3.70044			LHPP
chr10:126794881:+	6	0	0	-3.70044	-3.70044	-3.70044			CTBP2
chr10:130124492:+	6	0	0	-3.70044	-3.70044	-3.70044
chr10:134561051:-	6	0	0	-3.70044	-3.70044	-3.70044			INPP5A
chr10:134794498:+	6	0	0	-3.70044	-3.70044	-3.70044
chr10:17337778:+	6	0	0	-3.70044	-3.70044	-3.70044
chr10:3180855:+	6	0	0	-3.70044	-3.70044	-3.70044			PITRM1
chr10:36628882:+	6	0	0	-3.70044	-3.70044	-3.70044
chr10:43694679:-	6	0	0	-3.70044	-3.70044	-3.70044			RASGEF1A
chr10:51568835:-	6	0	0	-3.70044	-3.70044	-3.70044			TIMM23B,TIMM23B-AGAP6,NCOA4
chr10:5355564:-	6	0	0	-3.70044	-3.70044	-3.70044
chr10:5511858:+	6	0	0	-3.70044	-3.70044	-3.70044
chr10:6931625:-	6	0	0	-3.70044	-3.70044	-3.70044
chr10:70293088:-	6	0	0	-3.70044	-3.70044	-3.70044
chr10:71557213:+	6	0	0	-3.70044	-3.70044	-3.70044
chr10:73823456:+	6	0	0	-3.70044	-3.70044	-3.70044			SPOCK2
chr10:91295831:-	6	0	0	-3.70044	-3.70044	-3.70044	SLC16A12
chr10:94776307:-	6	0	0	-3.70044	-3.70044	-3.70044			EXOC6
chr11:10005246:-	6	0	0	-3.70044	-3.70044	-3.70044			SBF2
chr11:10238342:-	6	0	0	-3.70044	-3.70044	-3.70044			SBF2
chr11:111182353:-	6	0	0	-3.70044	-3.70044	-3.70044
chr11:12125195:-	6	0	0	-3.70044	-3.70044	-3.70044
chr11:126230021:+	6	0	0	-3.70044	-3.70044	-3.70044			ST3GAL4
chr11:14994989:+	6	0	0	-3.70044	-3.70044	-3.70044
chr11:1779769:-	6	0	0	-3.70044	-3.70044	-3.70044			CTSD
chr11:1836526:+	6	0	0	-3.70044	-3.70044	-3.70044
chr11:2190484:+	6	0	0	-3.70044	-3.70044	-3.70044			TH
chr11:3164940:+	6	0	0	-3.70044	-3.70044	-3.70044			OSBPL5
chr11:33571139:+	6	0	0	-3.70044	-3.70044	-3.70044			KIAA1549L
chr11:3776916:+	6	0	0	-3.70044	-3.70044	-3.70044			NUP98
chr11:42364928:+	6	0	0	-3.70044	-3.70044	-3.70044
chr11:45180506:+	6	0	0	-3.70044	-3.70044	-3.70044			PRDM11
chr11:57551218:-	19	1	1	-3.70044	-3.70044	-3.70044			CTNND1,TMX2-CTNND1
chr11:61966176:-	6	0	0	-3.70044	-3.70044	-3.70044
chr11:64304088:+	6	0	0	-3.70044	-3.70044	-3.70044
chr11:64325869:-	6	0	0	-3.70044	-3.70044	-3.70044			SLC22A11
chr11:64513936:+	6	0	0	-3.70044	-3.70044	-3.70044		PYGM
chr11:64515370:-	6	0	0	-3.70044	-3.70044	-3.70044			PYGM
chr11:6624869:+	6	0	0	-3.70044	-3.70044	-3.70044	ILK
chr11:68866775:-	6	0	0	-3.70044	-3.70044	-3.70044
chr11:70005007:+	6	0	0	-3.70044	-3.70044	-3.70044			ANO1
chr11:704250:-	6	0	0	-3.70044	-3.70044	-3.70044			DEAF1,TMEM80
chr11:72497322:-	6	0	0	-3.70044	-3.70044	-3.70044			STARD10
chr11:75167100:-	6	0	0	-3.70044	-3.70044	-3.70044			GDPD5
chr11:75208404:-	6	0	0	-3.70044	-3.70044	-3.70044			GDPD5
chr11:80692909:+	6	0	0	-3.70044	-3.70044	-3.70044
chr11:8372956:+	6	0	0	-3.70044	-3.70044	-3.70044
chr12:113705738:+	19	1	1	-3.70044	-3.70044	-3.70044		TPCN1
chr12:11965982:-	6	0	0	-3.70044	-3.70044	-3.70044			ETV6
chr12:121462874:+	19	1	1	-3.70044	-3.70044	-3.70044			OASL
chr12:124002772:+	6	0	0	-3.70044	-3.70044	-3.70044			RILPL1
chr12:125167370:+	6	0	0	-3.70044	-3.70044	-3.70044
chr12:131958167:-	6	0	0	-3.70044	-3.70044	-3.70044
chr12:132399390:+	6	0	0	-3.70044	-3.70044	-3.70044			ULK1
chr12:132407111:+	6	0	0	-3.70044	-3.70044	-3.70044		ULK1
chr12:132880480:-	6	0	0	-3.70044	-3.70044	-3.70044			GALNT9
chr12:1911572:-	6	0	0	-3.70044	-3.70044	-3.70044			CACNA2D4
chr12:32301879:-	6	0	0	-3.70044	-3.70044	-3.70044			BICD1
chr12:50787177:-	6	0	0	-3.70044	-3.70044	-3.70044			FAM186A
chr12:52295379:+	6	0	0	-3.70044	-3.70044	-3.70044
chr12:54588683:-	6	0	0	-3.70044	-3.70044	-3.70044
chr12:8057448:-	6	0	0	-3.70044	-3.70044	-3.70044
chr12:81384201:+	6	0	0	-3.70044	-3.70044	-3.70044
chr12:93319799:+	6	0	0	-3.70044	-3.70044	-3.70044			EEA1
chr13:22016819:-	6	0	0	-3.70044	-3.70044	-3.70044			ZDHHC20
chr13:30468266:+	6	0	0	-3.70044	-3.70044	-3.70044
chr13:44684561:+	6	0	0	-3.70044	-3.70044	-3.70044	SMIM2-AS1		LINC00390
chr13:46263329:+	6	0	0	-3.70044	-3.70044	-3.70044			LINC01055
chr13:93627182:+	6	0	0	-3.70044	-3.70044	-3.70044
chr14:100749428:-	6	0	0	-3.70044	-3.70044	-3.70044
chr14:105209258:-	6	0	0	-3.70044	-3.70044	-3.70044			ADSS1
chr14:23730207:+	6	0	0	-3.70044	-3.70044	-3.70044			RNF212B
chr14:31685783:+	6	0	0	-3.70044	-3.70044	-3.70044
chr14:38709723:+	6	0	0	-3.70044	-3.70044	-3.70044
chr14:56306330:-	6	0	0	-3.70044	-3.70044	-3.70044
chr14:58703482:-	6	0	0	-3.70044	-3.70044	-3.70044
chr14:68079556:-	6	0	0	-3.70044	-3.70044	-3.70044
chr14:71349693:+	6	0	0	-3.70044	-3.70044	-3.70044
chr14:75235939:-	6	0	0	-3.70044	-3.70044	-3.70044			YLPM1
chr14:94393253:+	6	0	0	-3.70044	-3.70044	-3.70044	FAM181A		FAM181A
chr14:94425060:+	6	0	0	-3.70044	-3.70044	-3.70044			ASB2
chr15:37181088:-	6	0	0	-3.70044	-3.70044	-3.70044
chr15:44412813:+	6	0	0	-3.70044	-3.70044	-3.70044			FRMD5
chr15:59157800:+	6	0	0	-3.70044	-3.70044	-3.70044
chr15:59599447:+	6	0	0	-3.70044	-3.70044	-3.70044			MYO1E
chr15:65658268:-	6	0	0	-3.70044	-3.70044	-3.70044			IGDCC3
chr15:66814106:+	6	0	0	-3.70044	-3.70044	-3.70044			ZWILCH
chr15:67428965:-	6	0	0	-3.70044	-3.70044	-3.70044			SMAD3
chr15:68855191:+	6	0	0	-3.70044	-3.70044	-3.70044			CORO2B
chr15:69607204:+	6	0	0	-3.70044	-3.70044	-3.70044	PAQR5		PAQR5
chr15:70535324:+	6	0	0	-3.70044	-3.70044	-3.70044
chr15:74421935:+	6	0	0	-3.70044	-3.70044	-3.70044	ISLR2	ISLR2
chr15:75146861:+	6	0	0	-3.70044	-3.70044	-3.70044			SCAMP2
chr15:75184122:+	6	0	0	-3.70044	-3.70044	-3.70044			MPI
chr15:78293857:-	6	0	0	-3.70044	-3.70044	-3.70044			TBC1D2B
chr15:78911719:+	6	0	0	-3.70044	-3.70044	-3.70044			CHRNA3
chr15:98934349:+	6	0	0	-3.70044	-3.70044	-3.70044			LINC02351
chr15:99323502:-	6	0	0	-3.70044	-3.70044	-3.70044			IGF1R
chr16:10478582:+	6	0	0	-3.70044	-3.70044	-3.70044
chr16:10745538:+	6	0	0	-3.70044	-3.70044	-3.70044			TEKT5
chr16:11227345:+	6	0	0	-3.70044	-3.70044	-3.70044			CLEC16A
chr16:11427411:+	6	0	0	-3.70044	-3.70044	-3.70044
chr16:11633281:-	6	0	0	-3.70044	-3.70044	-3.70044
chr16:1254761:-	6	0	0	-3.70044	-3.70044	-3.70044			CACNA1H
chr16:14578626:-	6	0	0	-3.70044	-3.70044	-3.70044			PARN
chr16:2159731:+	6	0	0	-3.70044	-3.70044	-3.70044		PKD1
chr16:232739:+	6	0	0	-3.70044	-3.70044	-3.70044
chr16:28501937:+	6	0	0	-3.70044	-3.70044	-3.70044			CLN3
chr16:2892035:+	6	0	0	-3.70044	-3.70044	-3.70044		PRSS30P
chr16:48126542:+	6	0	0	-3.70044	-3.70044	-3.70044			ABCC12
chr16:49062443:+	6	0	0	-3.70044	-3.70044	-3.70044
chr16:50083601:+	6	0	0	-3.70044	-3.70044	-3.70044
chr16:54275820:-	6	0	0	-3.70044	-3.70044	-3.70044
chr16:54482308:+	6	0	0	-3.70044	-3.70044	-3.70044
chr16:56383397:-	6	0	0	-3.70044	-3.70044	-3.70044			GNAO1
chr16:56390172:-	6	0	0	-3.70044	-3.70044	-3.70044		GNAO1
chr16:57651020:-	6	0	0	-3.70044	-3.70044	-3.70044
chr16:57863858:+	6	0	0	-3.70044	-3.70044	-3.70044
chr16:585327:+	6	0	0	-3.70044	-3.70044	-3.70044	MIR5587	MIR5587	CAPN15
chr16:594490:-	6	0	0	-3.70044	-3.70044	-3.70044			CAPN15
chr16:62781656:+	6	0	0	-3.70044	-3.70044	-3.70044
chr16:66701121:-	6	0	0	-3.70044	-3.70044	-3.70044			CMTM4
chr16:67047410:+	6	0	0	-3.70044	-3.70044	-3.70044
chr16:6979366:+	6	0	0	-3.70044	-3.70044	-3.70044			RBFOX1
chr16:70743335:-	6	0	0	-3.70044	-3.70044	-3.70044			VAC14
chr16:75553986:-	6	0	0	-3.70044	-3.70044	-3.70044
chr16:81005936:+	6	0	0	-3.70044	-3.70044	-3.70044		CMC2
chr16:83958078:+	6	0	0	-3.70044	-3.70044	-3.70044		MLYCD
chr16:85037555:-	6	0	0	-3.70044	-3.70044	-3.70044			ZDHHC7
chr16:85134021:+	6	0	0	-3.70044	-3.70044	-3.70044			FAM92B
chr16:85419326:-	6	0	0	-3.70044	-3.70044	-3.70044
chr16:85536368:-	6	0	0	-3.70044	-3.70044	-3.70044
chr16:87250930:-	6	0	0	-3.70044	-3.70044	-3.70044			LOC101928708
chr16:87865573:-	6	0	0	-3.70044	-3.70044	-3.70044		SLC7A5
chr16:88770189:-	6	0	0	-3.70044	-3.70044	-3.70044	RNF166		RNF166
chr16:8960515:-	6	0	0	-3.70044	-3.70044	-3.70044	CARHSP1		CARHSP1
chr16:89724627:-	6	0	0	-3.70044	-3.70044	-3.70044	CHMP1A	SPATA33	SPATA33
chr16:89909677:+	6	0	0	-3.70044	-3.70044	-3.70044			SPIRE2
chr16:9775655:-	6	0	0	-3.70044	-3.70044	-3.70044
chr17:132827:-	6	0	0	-3.70044	-3.70044	-3.70044			RPH3AL
chr17:18263957:-	6	0	0	-3.70044	-3.70044	-3.70044			SHMT1
chr17:21172530:+	6	0	0	-3.70044	-3.70044	-3.70044
chr17:21318555:+	6	0	0	-3.70044	-3.70044	-3.70044			KCNJ18,KCNJ12
chr17:29839265:+	6	0	0	-3.70044	-3.70044	-3.70044			RAB11FIP4
chr17:30178076:-	6	0	0	-3.70044	-3.70044	-3.70044
chr17:3374576:-	6	0	0	-3.70044	-3.70044	-3.70044	SPATA22		SPATA22
chr17:35850622:-	6	0	0	-3.70044	-3.70044	-3.70044			DUSP14
chr17:3840114:+	6	0	0	-3.70044	-3.70044	-3.70044			ATP2A3
chr17:39842262:+	6	0	0	-3.70044	-3.70044	-3.70044
chr17:40822578:+	6	0	0	-3.70044	-3.70044	-3.70044			PLEKHH3
chr17:43331068:-	6	0	0	-3.70044	-3.70044	-3.70044			MAP3K14-AS1
chr17:45925503:-	6	0	0	-3.70044	-3.70044	-3.70044		SP6
chr17:65621584:-	6	0	0	-3.70044	-3.70044	-3.70044			PITPNC1
chr17:70093287:+	6	0	0	-3.70044	-3.70044	-3.70044			SOX9-AS1
chr17:70161980:-	6	0	0	-3.70044	-3.70044	-3.70044
chr17:70562723:-	6	0	0	-3.70044	-3.70044	-3.70044			LINC00673
chr17:7162002:-	6	0	0	-3.70044	-3.70044	-3.70044		ELP5	ELP5
chr17:76208445:-	6	0	0	-3.70044	-3.70044	-3.70044
chr17:76973123:-	19	1	1	-3.70044	-3.70044	-3.70044			LGALS3BP
chr17:77244217:-	6	0	0	-3.70044	-3.70044	-3.70044			RBFOX3
chr17:77845219:+	6	0	0	-3.70044	-3.70044	-3.70044
chr17:77867164:-	6	0	0	-3.70044	-3.70044	-3.70044
chr17:79376567:+	6	0	0	-3.70044	-3.70044	-3.70044			BAHCC1
chr17:80019527:-	6	0	0	-3.70044	-3.70044	-3.70044		DUS1L
chr17:80407007:+	6	0	0	-3.70044	-3.70044	-3.70044			CYBC1
chr17:80848281:+	6	0	0	-3.70044	-3.70044	-3.70044			TBCD
chr17:814864:+	6	0	0	-3.70044	-3.70044	-3.70044			NXN
chr18:10658049:+	6	0	0	-3.70044	-3.70044	-3.70044
chr18:10832965:-	6	0	0	-3.70044	-3.70044	-3.70044			PIEZO2
chr18:20784024:+	6	0	0	-3.70044	-3.70044	-3.70044			CABLES1
chr18:29672675:+	6	0	0	-3.70044	-3.70044	-3.70044	RNF138	RNF138
chr18:3215243:-	6	0	0	-3.70044	-3.70044	-3.70044		MYOM1
chr18:34900385:+	6	0	0	-3.70044	-3.70044	-3.70044			CELF4
chr18:35065490:+	6	0	0	-3.70044	-3.70044	-3.70044		CELF4
chr18:46206869:+	6	0	0	-3.70044	-3.70044	-3.70044			CTIF
chr18:46544348:-	6	0	0	-3.70044	-3.70044	-3.70044
chr18:56258123:+	6	0	0	-3.70044	-3.70044	-3.70044			ALPK2
chr18:59531397:+	6	0	0	-3.70044	-3.70044	-3.70044			RNF152
chr18:73986977:-	6	0	0	-3.70044	-3.70044	-3.70044
chr18:77455319:-	6	0	0	-3.70044	-3.70044	-3.70044			CTDP1
chr19:10299674:+	6	0	0	-3.70044	-3.70044	-3.70044			DNMT1
chr19:1042187:-	6	0	0	-3.70044	-3.70044	-3.70044			ABCA7
chr19:11228354:+	6	0	0	-3.70044	-3.70044	-3.70044			LDLR
chr19:12918991:-	6	0	0	-3.70044	-3.70044	-3.70044			RNASEH2A
chr19:13249138:+	6	0	0	-3.70044	-3.70044	-3.70044		NACC1
chr19:14217799:+	6	0	0	-3.70044	-3.70044	-3.70044			PRKACA
chr19:1493245:-	6	0	0	-3.70044	-3.70044	-3.70044			REEP6
chr19:1581928:-	6	0	0	-3.70044	-3.70044	-3.70044			MBD3
chr19:16931051:-	6	0	0	-3.70044	-3.70044	-3.70044
chr19:19144666:+	6	0	0	-3.70044	-3.70044	-3.70044	ARMC6	ARMC6
chr19:19456038:+	6	0	0	-3.70044	-3.70044	-3.70044			MAU2
chr19:2198823:+	6	0	0	-3.70044	-3.70044	-3.70044			DOT1L
chr19:2202639:+	6	0	0	-3.70044	-3.70044	-3.70044			DOT1L
chr19:2454147:+	6	0	0	-3.70044	-3.70044	-3.70044			LMNB2
chr19:2494384:-	6	0	0	-3.70044	-3.70044	-3.70044
chr19:3113679:+	6	0	0	-3.70044	-3.70044	-3.70044			GNA11
chr19:31999504:+	6	0	0	-3.70044	-3.70044	-3.70044
chr19:36209474:+	6	0	0	-3.70044	-3.70044	-3.70044	KMT2B		KMT2B
chr19:3759748:-	6	0	0	-3.70044	-3.70044	-3.70044		APBA3	MIR1268A
chr19:39332803:-	6	0	0	-3.70044	-3.70044	-3.70044			HNRNPL
chr19:39482483:-	6	0	0	-3.70044	-3.70044	-3.70044
chr19:4094422:+	6	0	0	-3.70044	-3.70044	-3.70044			MAP2K2
chr19:41086254:-	6	0	0	-3.70044	-3.70044	-3.70044		SHKBP1
chr19:43805642:+	6	0	0	-3.70044	-3.70044	-3.70044
chr19:4448346:-	6	0	0	-3.70044	-3.70044	-3.70044		UBXN6
chr19:4680942:+	6	0	0	-3.70044	-3.70044	-3.70044			DPP9,DPP9-AS1
chr19:49357520:-	6	0	0	-3.70044	-3.70044	-3.70044		PLEKHA4
chr19:50391281:-	6	0	0	-3.70044	-3.70044	-3.70044			TBC1D17
chr19:54934976:-	6	0	0	-3.70044	-3.70044	-3.70044			TTYH1
chr19:55021511:+	6	0	0	-3.70044	-3.70044	-3.70044			LAIR2
chr19:55979114:+	6	0	0	-3.70044	-3.70044	-3.70044
chr19:59049329:-	6	0	0	-3.70044	-3.70044	-3.70044	ZBTB45		ZBTB45
chr19:5923234:+	6	0	0	-3.70044	-3.70044	-3.70044		RANBP3
chr19:7180910:+	6	0	0	-3.70044	-3.70044	-3.70044			INSR
chr19:884889:-	6	0	0	-3.70044	-3.70044	-3.70044			MED16
chr19:9836283:-	6	0	0	-3.70044	-3.70044	-3.70044
chr1:10284021:+	6	0	0	-3.70044	-3.70044	-3.70044			KIF1B
chr1:10748294:-	6	0	0	-3.70044	-3.70044	-3.70044			CASZ1
chr1:11630999:+	6	0	0	-3.70044	-3.70044	-3.70044
chr1:15392037:+	6	0	0	-3.70044	-3.70044	-3.70044			KAZN
chr1:17289164:+	6	0	0	-3.70044	-3.70044	-3.70044			CROCC
chr1:177748866:+	6	0	0	-3.70044	-3.70044	-3.70044
chr1:1799944:-	6	0	0	-3.70044	-3.70044	-3.70044			GNB1
chr1:204073216:+	6	0	0	-3.70044	-3.70044	-3.70044			SOX13
chr1:2114719:+	6	0	0	-3.70044	-3.70044	-3.70044			PRKCZ-AS1,PRKCZ
chr1:211780438:+	6	0	0	-3.70044	-3.70044	-3.70044
chr1:214730908:+	6	0	0	-3.70044	-3.70044	-3.70044
chr1:214996995:-	6	0	0	-3.70044	-3.70044	-3.70044
chr1:223567487:+	6	0	0	-3.70044	-3.70044	-3.70044	CCDC185	CCDC185
chr1:229544181:-	6	0	0	-3.70044	-3.70044	-3.70044
chr1:229834652:-	6	0	0	-3.70044	-3.70044	-3.70044
chr1:23140119:-	6	0	0	-3.70044	-3.70044	-3.70044			EPHB2
chr1:233624706:+	6	0	0	-3.70044	-3.70044	-3.70044
chr1:236348160:-	6	0	0	-3.70044	-3.70044	-3.70044			GPR137B
chr1:25063530:+	6	0	0	-3.70044	-3.70044	-3.70044
chr1:2565397:-	6	0	0	-3.70044	-3.70044	-3.70044	MMEL1
chr1:3041435:+	6	0	0	-3.70044	-3.70044	-3.70044			PRDM16
chr1:31883324:-	6	0	0	-3.70044	-3.70044	-3.70044			SERINC2
chr1:32446680:+	6	0	0	-3.70044	-3.70044	-3.70044
chr1:3255921:-	6	0	0	-3.70044	-3.70044	-3.70044			PRDM16
chr1:45075330:-	6	0	0	-3.70044	-3.70044	-3.70044			RNF220
chr1:45207991:+	6	0	0	-3.70044	-3.70044	-3.70044			KIF2C
chr1:54742087:+	6	0	0	-3.70044	-3.70044	-3.70044			SSBP3
chr1:6114412:-	6	0	0	-3.70044	-3.70044	-3.70044			KCNAB2
chr1:6269636:-	6	0	0	-3.70044	-3.70044	-3.70044			RNF207
chr1:8977680:+	6	0	0	-3.70044	-3.70044	-3.70044
chr1:89910002:-	6	0	0	-3.70044	-3.70044	-3.70044
chr1:92877579:+	6	0	0	-3.70044	-3.70044	-3.70044
chr20:18809115:-	6	0	0	-3.70044	-3.70044	-3.70044			C20orf78
chr20:30192885:-	6	0	0	-3.70044	-3.70044	-3.70044
chr20:32930832:+	6	0	0	-3.70044	-3.70044	-3.70044
chr20:35118423:-	6	0	0	-3.70044	-3.70044	-3.70044			DLGAP4
chr20:45269682:-	6	0	0	-3.70044	-3.70044	-3.70044			SLC13A3
chr20:4698773:+	6	0	0	-3.70044	-3.70044	-3.70044
chr20:48668468:+	6	0	0	-3.70044	-3.70044	-3.70044
chr20:52329650:+	6	0	0	-3.70044	-3.70044	-3.70044
chr20:55369321:-	6	0	0	-3.70044	-3.70044	-3.70044
chr20:56043831:+	6	0	0	-3.70044	-3.70044	-3.70044
chr20:56329881:-	6	0	0	-3.70044	-3.70044	-3.70044
chr20:60459779:-	6	0	0	-3.70044	-3.70044	-3.70044			CDH4
chr20:60909671:+	6	0	0	-3.70044	-3.70044	-3.70044		LAMA5	MIR1-1HG-AS1
chr20:60928847:+	6	0	0	-3.70044	-3.70044	-3.70044	LAMA5-AS1		LAMA5,MIR1-1HG-AS1,LAMA5-AS1
chr20:61407641:-	6	0	0	-3.70044	-3.70044	-3.70044	LINC00659		LINC00659
chr20:62318125:-	6	0	0	-3.70044	-3.70044	-3.70044			RTEL1,RTEL1-TNFRSF6B
chr21:27542787:+	6	0	0	-3.70044	-3.70044	-3.70044			APP
chr21:32764739:+	6	0	0	-3.70044	-3.70044	-3.70044			TIAM1
chr21:33732055:+	6	0	0	-3.70044	-3.70044	-3.70044			URB1
chr21:34498052:-	6	0	0	-3.70044	-3.70044	-3.70044
chr21:35230642:+	6	0	0	-3.70044	-3.70044	-3.70044			ITSN1
chr21:41143843:-	6	0	0	-3.70044	-3.70044	-3.70044			IGSF5
chr21:42309236:-	6	0	0	-3.70044	-3.70044	-3.70044
chr21:44806856:+	6	0	0	-3.70044	-3.70044	-3.70044
chr21:45590960:-	6	0	0	-3.70044	-3.70044	-3.70044
chr21:45627378:+	6	0	0	-3.70044	-3.70044	-3.70044
chr22:20229413:-	6	0	0	-3.70044	-3.70044	-3.70044		RTN4R
chr22:24191142:-	6	0	0	-3.70044	-3.70044	-3.70044
chr22:24345907:+	6	0	0	-3.70044	-3.70044	-3.70044			GSTT4
chr22:27883004:-	6	0	0	-3.70044	-3.70044	-3.70044
chr22:30790057:+	6	0	0	-3.70044	-3.70044	-3.70044
chr22:35958552:+	6	0	0	-3.70044	-3.70044	-3.70044
chr22:36082277:-	6	0	0	-3.70044	-3.70044	-3.70044
chr22:36600251:+	6	0	0	-3.70044	-3.70044	-3.70044			APOL4
chr22:36902710:-	6	0	0	-3.70044	-3.70044	-3.70044	FOXRED2		FOXRED2
chr22:37407007:-	6	0	0	-3.70044	-3.70044	-3.70044		TST
chr22:37876747:-	6	0	0	-3.70044	-3.70044	-3.70044			MFNG
chr22:39388950:+	6	0	0	-3.70044	-3.70044	-3.70044		APOBEC3B-AS1
chr22:39625990:-	6	0	0	-3.70044	-3.70044	-3.70044			PDGFB
chr22:39826106:-	6	0	0	-3.70044	-3.70044	-3.70044		TAB1	TAB1
chr22:41237660:+	6	0	0	-3.70044	-3.70044	-3.70044			ST13
chr22:42477331:-	6	0	0	-3.70044	-3.70044	-3.70044			SMDT1
chr22:42957601:-	6	0	0	-3.70044	-3.70044	-3.70044			SERHL2
chr22:44836365:-	6	0	0	-3.70044	-3.70044	-3.70044
chr22:45938100:-	6	0	0	-3.70044	-3.70044	-3.70044		FBLN1
chr22:46317563:-	6	0	0	-3.70044	-3.70044	-3.70044		WNT7B
chr22:50209708:+	6	0	0	-3.70044	-3.70044	-3.70044			BRD1
chr22:50984597:+	6	0	0	-3.70044	-3.70044	-3.70044	KLHDC7B	KLHDC7B
chr2:10903790:-	6	0	0	-3.70044	-3.70044	-3.70044			ATP6V1C2
chr2:109530438:+	6	0	0	-3.70044	-3.70044	-3.70044			EDAR
chr2:11732852:+	6	0	0	-3.70044	-3.70044	-3.70044			GREB1
chr2:11954308:-	6	0	0	-3.70044	-3.70044	-3.70044			LPIN1
chr2:129050104:-	6	0	0	-3.70044	-3.70044	-3.70044			HS6ST1
chr2:148311070:+	6	0	0	-3.70044	-3.70044	-3.70044
chr2:158956848:-	6	0	0	-3.70044	-3.70044	-3.70044			UPP2
chr2:161320016:+	6	0	0	-3.70044	-3.70044	-3.70044			RBMS1
chr2:169003821:-	6	0	0	-3.70044	-3.70044	-3.70044			STK39
chr2:172948059:+	6	0	0	-3.70044	-3.70044	-3.70044
chr2:173830355:-	6	0	0	-3.70044	-3.70044	-3.70044		RAPGEF4
chr2:176033387:-	6	0	0	-3.70044	-3.70044	-3.70044	MIR933,ATF2
chr2:176438855:-	6	0	0	-3.70044	-3.70044	-3.70044
chr2:208672962:+	6	0	0	-3.70044	-3.70044	-3.70044
chr2:220316457:-	6	0	0	-3.70044	-3.70044	-3.70044		SPEG
chr2:225320269:+	6	0	0	-3.70044	-3.70044	-3.70044
chr2:228255803:+	6	0	0	-3.70044	-3.70044	-3.70044
chr2:235359085:-	6	0	0	-3.70044	-3.70044	-3.70044			LINC01891
chr2:240686380:-	6	0	0	-3.70044	-3.70044	-3.70044			LOC150935
chr2:241393798:-	6	0	0	-3.70044	-3.70044	-3.70044			GPC1,LOC100130449
chr2:242707638:-	6	0	0	-3.70044	-3.70044	-3.70044		D2HGDH
chr2:242857306:+	6	0	0	-3.70044	-3.70044	-3.70044			LINC01237
chr2:3437409:+	6	0	0	-3.70044	-3.70044	-3.70044			TRAPPC12
chr2:37352249:-	6	0	0	-3.70044	-3.70044	-3.70044			EIF2AK2
chr2:39782676:-	6	0	0	-3.70044	-3.70044	-3.70044			MAP4K3-DT
chr2:43691841:+	6	0	0	-3.70044	-3.70044	-3.70044			THADA
chr2:44065200:-	6	0	0	-3.70044	-3.70044	-3.70044	ABCG5		ABCG5
chr2:45326780:-	6	0	0	-3.70044	-3.70044	-3.70044
chr2:64371119:+	6	0	0	-3.70044	-3.70044	-3.70044			PELI1
chr2:85441129:+	6	0	0	-3.70044	-3.70044	-3.70044	LOC102724579		TCF7L1,LOC102724579
chr2:9245428:-	6	0	0	-3.70044	-3.70044	-3.70044
chr2:9265839:-	6	0	0	-3.70044	-3.70044	-3.70044
chr3:100568228:+	6	0	0	-3.70044	-3.70044	-3.70044			ABI3BP
chr3:10440595:-	6	0	0	-3.70044	-3.70044	-3.70044			ATP2B2
chr3:124503868:+	6	0	0	-3.70044	-3.70044	-3.70044			ITGB5
chr3:128539214:+	6	0	0	-3.70044	-3.70044	-3.70044
chr3:129290634:-	6	0	0	-3.70044	-3.70044	-3.70044		PLXND1
chr3:137483329:-	6	0	0	-3.70044	-3.70044	-3.70044		SOX14
chr3:13810390:+	6	0	0	-3.70044	-3.70044	-3.70044
chr3:141529878:+	6	0	0	-3.70044	-3.70044	-3.70044			GRK7
chr3:143292939:+	6	0	0	-3.70044	-3.70044	-3.70044		SLC9A9
chr3:152032257:+	6	0	0	-3.70044	-3.70044	-3.70044			MBNL1
chr3:187529090:-	6	0	0	-3.70044	-3.70044	-3.70044
chr3:189442612:-	6	0	0	-3.70044	-3.70044	-3.70044			TP63
chr3:193599712:-	6	0	0	-3.70044	-3.70044	-3.70044
chr3:28927314:+	6	0	0	-3.70044	-3.70044	-3.70044
chr3:36810417:+	6	0	0	-3.70044	-3.70044	-3.70044
chr3:39470409:+	6	0	0	-3.70044	-3.70044	-3.70044
chr3:42064184:-	6	0	0	-3.70044	-3.70044	-3.70044
chr3:42630618:-	6	0	0	-3.70044	-3.70044	-3.70044			SS18L2,SEC22C
chr3:50476964:+	6	0	0	-3.70044	-3.70044	-3.70044			CACNA2D2
chr3:51977255:+	6	0	0	-3.70044	-3.70044	-3.70044	PARP3		PARP3
chr3:53383378:+	6	0	0	-3.70044	-3.70044	-3.70044
chr3:53785676:+	6	0	0	-3.70044	-3.70044	-3.70044			CACNA1D
chr3:67597083:-	32	2	2	-3.70044	-3.70044	-3.70044			SUCLG2
chr3:73839763:+	6	0	0	-3.70044	-3.70044	-3.70044
chr3:9537821:-	6	0	0	-3.70044	-3.70044	-3.70044
chr3:99373557:-	6	0	0	-3.70044	-3.70044	-3.70044			COL8A1
chr4:124278326:-	6	0	0	-3.70044	-3.70044	-3.70044
chr4:1359599:+	6	0	0	-3.70044	-3.70044	-3.70044			UVSSA
chr4:141514835:+	6	0	0	-3.70044	-3.70044	-3.70044
chr4:14603629:-	6	0	0	-3.70044	-3.70044	-3.70044			LINC00504
chr4:154163306:-	6	0	0	-3.70044	-3.70044	-3.70044			TRIM2
chr4:154666456:-	6	0	0	-3.70044	-3.70044	-3.70044			RNF175
chr4:169842823:-	6	0	0	-3.70044	-3.70044	-3.70044		PALLD
chr4:183219232:-	6	0	0	-3.70044	-3.70044	-3.70044			TENM3
chr4:185876577:-	6	0	0	-3.70044	-3.70044	-3.70044
chr4:37672667:-	6	0	0	-3.70044	-3.70044	-3.70044			RELL1
chr4:37731222:-	6	0	0	-3.70044	-3.70044	-3.70044
chr4:48343754:-	6	0	0	-3.70044	-3.70044	-3.70044		SLAIN2
chr4:54775833:+	6	0	0	-3.70044	-3.70044	-3.70044
chr4:62293602:+	6	0	0	-3.70044	-3.70044	-3.70044			ADGRL3
chr4:70529763:+	6	0	0	-3.70044	-3.70044	-3.70044
chr4:7358587:+	6	0	0	-3.70044	-3.70044	-3.70044			SORCS2
chr4:7373451:+	6	0	0	-3.70044	-3.70044	-3.70044			SORCS2
chr4:7427902:+	6	0	0	-3.70044	-3.70044	-3.70044			SORCS2
chr4:8009418:+	6	0	0	-3.70044	-3.70044	-3.70044		ABLIM2	ABLIM2
chr4:87858895:-	6	0	0	-3.70044	-3.70044	-3.70044			AFF1
chr5:1056658:-	6	0	0	-3.70044	-3.70044	-3.70044			SLC12A7
chr5:1111164:-	6	0	0	-3.70044	-3.70044	-3.70044			SLC12A7
chr5:133164945:-	6	0	0	-3.70044	-3.70044	-3.70044
chr5:138943444:-	6	0	0	-3.70044	-3.70044	-3.70044			UBE2D2
chr5:14206003:-	6	0	0	-3.70044	-3.70044	-3.70044			TRIO
chr5:149678027:-	6	0	0	-3.70044	-3.70044	-3.70044		ARSI
chr5:156918666:+	6	0	0	-3.70044	-3.70044	-3.70044		ADAM19
chr5:170313754:+	6	0	0	-3.70044	-3.70044	-3.70044			RANBP17
chr5:172129474:+	6	0	0	-3.70044	-3.70044	-3.70044
chr5:172839931:+	6	0	0	-3.70044	-3.70044	-3.70044
chr5:175110865:-	6	0	0	-3.70044	-3.70044	-3.70044		HRH2
chr5:176522983:-	6	0	0	-3.70044	-3.70044	-3.70044			FGFR4
chr5:179254065:-	6	0	0	-3.70044	-3.70044	-3.70044			SQSTM1
chr5:479355:-	6	0	0	-3.70044	-3.70044	-3.70044			SLC9A3-AS1,SLC9A3
chr5:60632781:+	6	0	0	-3.70044	-3.70044	-3.70044			ZSWIM6
chr5:67356676:+	6	0	0	-3.70044	-3.70044	-3.70044
chr5:83909683:+	6	0	0	-3.70044	-3.70044	-3.70044
chr5:852857:-	6	0	0	-3.70044	-3.70044	-3.70044
chr5:90426264:-	6	0	0	-3.70044	-3.70044	-3.70044			ADGRV1
chr6:10059418:+	6	0	0	-3.70044	-3.70044	-3.70044
chr6:10426744:+	6	0	0	-3.70044	-3.70044	-3.70044
chr6:108550320:+	6	0	0	-3.70044	-3.70044	-3.70044			SNX3
chr6:11117316:+	6	0	0	-3.70044	-3.70044	-3.70044			SMIM13
chr6:139100275:-	6	0	0	-3.70044	-3.70044	-3.70044			CCDC28A
chr6:14555584:-	6	0	0	-3.70044	-3.70044	-3.70044
chr6:149777880:+	6	0	0	-3.70044	-3.70044	-3.70044		ZC3H12D
chr6:151086051:-	6	0	0	-3.70044	-3.70044	-3.70044			PLEKHG1
chr6:157843141:-	6	0	0	-3.70044	-3.70044	-3.70044			ZDHHC14
chr6:164285321:+	6	0	0	-3.70044	-3.70044	-3.70044
chr6:168496526:-	6	0	0	-3.70044	-3.70044	-3.70044
chr6:168529167:-	6	0	0	-3.70044	-3.70044	-3.70044
chr6:27198413:+	6	0	0	-3.70044	-3.70044	-3.70044
chr6:2753284:-	6	0	0	-3.70044	-3.70044	-3.70044			MYLK4
chr6:38145354:-	6	0	0	-3.70044	-3.70044	-3.70044			BTBD9
chr6:39901874:+	6	0	0	-3.70044	-3.70044	-3.70044		MOCS1	MOCS1
chr6:42071815:+	6	0	0	-3.70044	-3.70044	-3.70044			C6orf132
chr6:54696525:+	6	0	0	-3.70044	-3.70044	-3.70044
chr6:72804747:+	6	0	0	-3.70044	-3.70044	-3.70044			RIMS1
chr6:79176961:+	6	0	0	-3.70044	-3.70044	-3.70044
chr6:8867030:+	6	0	0	-3.70044	-3.70044	-3.70044
chr7:101351442:-	6	0	0	-3.70044	-3.70044	-3.70044
chr7:101891507:-	6	0	0	-3.70044	-3.70044	-3.70044			CUX1
chr7:106472404:-	6	0	0	-3.70044	-3.70044	-3.70044
chr7:11872135:-	6	0	0	-3.70044	-3.70044	-3.70044	THSD7A
chr7:128401412:+	6	0	0	-3.70044	-3.70044	-3.70044			CALU
chr7:129558425:+	6	0	0	-3.70044	-3.70044	-3.70044			UBE2H
chr7:138661103:-	6	0	0	-3.70044	-3.70044	-3.70044			KIAA1549
chr7:148938351:-	6	0	0	-3.70044	-3.70044	-3.70044			ZNF212
chr7:149474907:-	6	0	0	-3.70044	-3.70044	-3.70044		SSPO
chr7:149518043:+	6	0	0	-3.70044	-3.70044	-3.70044		SSPO
chr7:151383606:-	6	0	0	-3.70044	-3.70044	-3.70044			PRKAG2
chr7:155842230:+	6	0	0	-3.70044	-3.70044	-3.70044
chr7:157315709:-	6	0	0	-3.70044	-3.70044	-3.70044
chr7:158720798:+	6	0	0	-3.70044	-3.70044	-3.70044			WDR60
chr7:1942251:-	6	0	0	-3.70044	-3.70044	-3.70044			MAD1L1
chr7:2687045:-	6	0	0	-3.70044	-3.70044	-3.70044			TTYH3
chr7:27117718:+	6	0	0	-3.70044	-3.70044	-3.70044
chr7:2903095:-	6	0	0	-3.70044	-3.70044	-3.70044
chr7:31037:-	6	0	0	-3.70044	-3.70044	-3.70044
chr7:40198274:-	6	0	0	-3.70044	-3.70044	-3.70044			SUGCT
chr7:4433344:+	6	0	0	-3.70044	-3.70044	-3.70044
chr7:47143717:+	6	0	0	-3.70044	-3.70044	-3.70044
chr7:47639977:-	6	0	0	-3.70044	-3.70044	-3.70044
chr7:55084576:-	6	0	0	-3.70044	-3.70044	-3.70044
chr7:66309121:+	6	0	0	-3.70044	-3.70044	-3.70044			GTF2IRD1P1
chr7:68230471:+	6	0	0	-3.70044	-3.70044	-3.70044
chr7:68811113:+	6	0	0	-3.70044	-3.70044	-3.70044
chr7:73047378:+	6	0	0	-3.70044	-3.70044	-3.70044
chr7:73811535:-	6	0	0	-3.70044	-3.70044	-3.70044		CLIP2
chr7:76136388:+	6	0	0	-3.70044	-3.70044	-3.70044
chr7:78184176:-	6	0	0	-3.70044	-3.70044	-3.70044			MAGI2
chr7:90764817:+	6	0	0	-3.70044	-3.70044	-3.70044			CDK14
chr7:97870832:-	6	0	0	-3.70044	-3.70044	-3.70044			TECPR1
chr8:101842264:+	6	0	0	-3.70044	-3.70044	-3.70044
chr8:102083938:-	6	0	0	-3.70044	-3.70044	-3.70044			FLJ42969
chr8:10408978:-	6	0	0	-3.70044	-3.70044	-3.70044			PRSS55
chr8:11764081:+	6	0	0	-3.70044	-3.70044	-3.70044
chr8:124418782:+	6	0	0	-3.70044	-3.70044	-3.70044
chr8:124758378:-	6	0	0	-3.70044	-3.70044	-3.70044
chr8:126660147:-	6	0	0	-3.70044	-3.70044	-3.70044
chr8:130839100:-	6	0	0	-3.70044	-3.70044	-3.70044
chr8:136530932:-	6	0	0	-3.70044	-3.70044	-3.70044			KHDRBS3
chr8:143278866:-	6	0	0	-3.70044	-3.70044	-3.70044
chr8:145123791:+	6	0	0	-3.70044	-3.70044	-3.70044
chr8:145645760:-	6	0	0	-3.70044	-3.70044	-3.70044
chr8:145847886:-	6	0	0	-3.70044	-3.70044	-3.70044			ARHGAP39
chr8:1693046:-	6	0	0	-3.70044	-3.70044	-3.70044
chr8:2374352:-	6	0	0	-3.70044	-3.70044	-3.70044
chr8:26747837:+	6	0	0	-3.70044	-3.70044	-3.70044
chr8:38778565:-	6	0	0	-3.70044	-3.70044	-3.70044			PLEKHA2
chr8:50314055:+	6	0	0	-3.70044	-3.70044	-3.70044
chr8:52902340:-	6	0	0	-3.70044	-3.70044	-3.70044
chr8:55087468:+	6	0	0	-3.70044	-3.70044	-3.70044
chr8:563807:-	6	0	0	-3.70044	-3.70044	-3.70044
chr8:61327119:-	6	0	0	-3.70044	-3.70044	-3.70044	LINC01301
chr8:6407812:+	6	0	0	-3.70044	-3.70044	-3.70044			MCPH1,ANGPT2
chr8:80989435:-	6	0	0	-3.70044	-3.70044	-3.70044			TPD52
chr8:8176049:+	6	0	0	-3.70044	-3.70044	-3.70044		PRAG1
chr8:8865562:+	6	0	0	-3.70044	-3.70044	-3.70044		ERI1
chr9:100944277:-	6	0	0	-3.70044	-3.70044	-3.70044			CORO2A
chr9:112083322:-	6	0	0	-3.70044	-3.70044	-3.70044	EPB41L4B
chr9:112297006:+	6	0	0	-3.70044	-3.70044	-3.70044
chr9:116676456:+	6	0	0	-3.70044	-3.70044	-3.70044			ZNF618
chr9:124235327:+	6	0	0	-3.70044	-3.70044	-3.70044			GGTA1P
chr9:126952658:-	6	0	0	-3.70044	-3.70044	-3.70044
chr9:128028232:+	6	0	0	-3.70044	-3.70044	-3.70044			GAPVD1
chr9:132221383:+	6	0	0	-3.70044	-3.70044	-3.70044
chr9:133752885:-	6	0	0	-3.70044	-3.70044	-3.70044			ABL1
chr9:134749514:+	6	0	0	-3.70044	-3.70044	-3.70044			MED27
chr9:136044040:-	6	0	0	-3.70044	-3.70044	-3.70044
chr9:137200887:+	6	0	0	-3.70044	-3.70044	-3.70044
chr9:137212326:-	6	0	0	-3.70044	-3.70044	-3.70044
chr9:138889171:-	6	0	0	-3.70044	-3.70044	-3.70044
chr9:140687082:-	6	0	0	-3.70044	-3.70044	-3.70044		EHMT1	EHMT1
chr9:140697343:-	6	0	0	-3.70044	-3.70044	-3.70044			EHMT1
chr9:34591325:+	6	0	0	-3.70044	-3.70044	-3.70044
chr9:71835915:-	6	0	0	-3.70044	-3.70044	-3.70044		TJP2
chr9:78387159:-	6	0	0	-3.70044	-3.70044	-3.70044
chr9:92038660:-	6	0	0	-3.70044	-3.70044	-3.70044			SEMA4D
chr9:92281361:+	6	0	0	-3.70044	-3.70044	-3.70044			UNQ6494
chr9:96005958:+	6	0	0	-3.70044	-3.70044	-3.70044			WNK2
chr9:96024936:+	6	0	0	-3.70044	-3.70044	-3.70044			WNK2
chrX:106947026:-	6	0	0	-3.70044	-3.70044	-3.70044
chrX:11165903:-	6	0	0	-3.70044	-3.70044	-3.70044			ARHGAP6
chrX:114807264:+	6	0	0	-3.70044	-3.70044	-3.70044			PLS3
chrX:128813232:-	6	0	0	-3.70044	-3.70044	-3.70044
chrX:129148345:-	6	0	0	-3.70044	-3.70044	-3.70044		BCORL1
chrX:131954800:-	6	0	0	-3.70044	-3.70044	-3.70044			HS6ST2
chrX:152975052:+	6	0	0	-3.70044	-3.70044	-3.70044			BCAP31
chrX:153582846:+	6	0	0	-3.70044	-3.70044	-3.70044		FLNA
chrX:153712879:-	6	0	0	-3.70044	-3.70044	-3.70044		UBL4A
chrX:16051425:-	6	0	0	-3.70044	-3.70044	-3.70044
chrX:23727367:-	6	0	0	-3.70044	-3.70044	-3.70044			ACOT9
chrX:31375968:-	6	0	0	-3.70044	-3.70044	-3.70044			DMD
chrX:40472192:-	6	0	0	-3.70044	-3.70044	-3.70044
chrX:41124781:-	6	0	0	-3.70044	-3.70044	-3.70044
chrX:49804598:-	6	0	0	-3.70044	-3.70044	-3.70044			CLCN5
chrX:5965309:+	6	0	0	-3.70044	-3.70044	-3.70044			NLGN4X
chrX:6994228:-	6	0	0	-3.70044	-3.70044	-3.70044			PUDP
chrX:7080525:+	6	0	0	-3.70044	-3.70044	-3.70044			STS
chr11:61724439:-	14	2	0	-2.53605	-4.85798	-3.69702		BEST1
chr13:23898934:-	14	0	2	-4.85798	-2.53605	-3.69702		SGCG
chr13:80667644:+	14	0	2	-4.85798	-2.53605	-3.69702
chr17:16235069:+	14	0	2	-4.85798	-2.53605	-3.69702
chr17:44051604:+	14	2	0	-2.53605	-4.85798	-3.69702			MAPT
chr17:71315259:-	14	2	0	-2.53605	-4.85798	-3.69702
chr19:47592729:-	14	2	0	-2.53605	-4.85798	-3.69702			ZC3H4
chr19:5806512:+	14	0	2	-4.85798	-2.53605	-3.69702
chr1:1005306:+	14	0	2	-4.85798	-2.53605	-3.69702
chr1:1875012:-	14	0	2	-4.85798	-2.53605	-3.69702			CFAP74
chr1:226034456:-	14	0	2	-4.85798	-2.53605	-3.69702		TMEM63A
chr1:2438686:-	14	2	0	-2.53605	-4.85798	-3.69702
chr1:32580830:-	14	0	2	-4.85798	-2.53605	-3.69702			KPNA6
chr1:40372098:+	14	2	0	-2.53605	-4.85798	-3.69702
chr1:52179089:+	14	0	2	-4.85798	-2.53605	-3.69702			OSBPL9
chr1:9741769:-	14	2	0	-2.53605	-4.85798	-3.69702			PIK3CD-AS2,PIK3CD
chr2:106471462:-	14	0	2	-4.85798	-2.53605	-3.69702			NCK2
chr2:167037688:+	14	2	0	-2.53605	-4.85798	-3.69702			SCN1A-AS1
chr4:8214286:-	14	0	2	-4.85798	-2.53605	-3.69702			SH3TC1
chr5:138078930:+	14	0	2	-4.85798	-2.53605	-3.69702
chr6:37951225:+	14	2	0	-2.53605	-4.85798	-3.69702			ZFAND3
chr7:5874602:+	14	0	2	-4.85798	-2.53605	-3.69702			ZNF815P
chr8:141149053:+	14	0	2	-4.85798	-2.53605	-3.69702			TRAPPC9
chr8:144926515:-	14	0	2	-4.85798	-2.53605	-3.69702
chr8:145019917:-	14	2	0	-2.53605	-4.85798	-3.69702	PLEC,MIR661		PLEC
chr9:131156931:+	14	2	0	-2.53605	-4.85798	-3.69702			MIR1268A
chr9:138909505:+	14	2	0	-2.53605	-4.85798	-3.69702			NACC2
chr9:71621435:-	14	2	0	-2.53605	-4.85798	-3.69702			PIP5K1B
chr9:78581039:-	14	2	0	-2.53605	-4.85798	-3.69702			PCSK5
chrX:152570623:+	14	0	2	-4.85798	-2.53605	-3.69702
chr2:47487034:-	21	0	5	-5.42626	-1.96683	-3.69655			EPCAM-DT
chr3:149543211:-	21	0	5	-5.42626	-1.96683	-3.69655			RNF13
chrX:139364821:+	33	1	4	-4.48113	-2.89616	-3.68865
chr18:77370508:+	29	1	3	-4.29768	-3.07529	-3.68648
chr9:36263431:-	29	1	3	-4.29768	-3.07529	-3.68648			GNE
chr8:134699073:+	79	8	4	-3.22542	-4.14296	-3.68419
chr6:81371358:+	37	3	2	-3.42146	-3.90689	-3.66418
chr9:111378256:+	37	2	3	-3.90689	-3.42146	-3.66418
chr12:46200237:+	24	1	2	-4.02975	-3.29278	-3.66126			ARID2
chr14:77471693:-	24	2	1	-3.29278	-4.02975	-3.66126
chr15:70199411:+	24	1	2	-4.02975	-3.29278	-3.66126
chr19:41255191:+	24	1	2	-4.02975	-3.29278	-3.66126			C19orf54
chr22:35843836:+	24	0	7	-5.61471	-1.70782	-3.66126
chr9:132650846:-	24	1	2	-4.02975	-3.29278	-3.66126		FNBP1
chr5:106799897:+	54	7	2	-2.86129	-4.44626	-3.65377			EFNA5
chr18:74818425:-	32	1	4	-4.43741	-2.85244	-3.64492			MBP
chr1:22582546:+	32	4	1	-2.85244	-4.43741	-3.64492
chr9:112106868:-	22	0	6	-5.49185	-1.79141	-3.64163
chr11:10311247:+	16	0	3	-5.04439	-2.23704	-3.64072			SBF2
chr12:99096344:-	16	0	3	-5.04439	-2.23704	-3.64072			APAF1
chr13:77749205:+	16	0	3	-5.04439	-2.23704	-3.64072			MYCBP2
chr14:81994751:-	16	0	3	-5.04439	-2.23704	-3.64072			SEL1L
chr15:87836240:+	16	0	3	-5.04439	-2.23704	-3.64072
chr17:60804392:+	16	0	3	-5.04439	-2.23704	-3.64072			MARCHF10,LOC105371855
chr1:164622199:+	16	3	0	-2.23704	-5.04439	-3.64072			PBX1
chr1:21846214:+	16	3	0	-2.23704	-5.04439	-3.64072			ALPL
chr1:226162302:-	16	0	3	-5.04439	-2.23704	-3.64072
chr20:56287230:+	16	0	3	-5.04439	-2.23704	-3.64072		NKILA
chr21:44837159:-	16	0	3	-5.04439	-2.23704	-3.64072			SIK1,SIK1B
chr22:29208064:-	16	0	3	-5.04439	-2.23704	-3.64072
chr22:46301474:+	16	0	3	-5.04439	-2.23704	-3.64072
chr2:102156991:-	16	0	3	-5.04439	-2.23704	-3.64072
chr3:11253281:+	16	0	3	-5.04439	-2.23704	-3.64072			HRH1
chr3:151227479:-	16	3	0	-2.23704	-5.04439	-3.64072
chr6:33591602:-	16	0	3	-5.04439	-2.23704	-3.64072			ITPR3
chr7:128533993:-	16	0	3	-5.04439	-2.23704	-3.64072			KCP
chr7:129621101:+	16	0	3	-5.04439	-2.23704	-3.64072
chr8:101824057:+	16	0	3	-5.04439	-2.23704	-3.64072
chr17:78931670:-	25	0	8	-5.67243	-1.58496	-3.62869			RPTOR
chr17:28690483:-	20	0	5	-5.35755	-1.89812	-3.62784
chr4:1778411:+	20	0	5	-5.35755	-1.89812	-3.62784
chr16:22249467:+	36	3	2	-3.38247	-3.8679	-3.62518			EEF2K
chr9:110997292:+	36	2	3	-3.8679	-3.38247	-3.62518
chr10:21657061:-	18	4	0	-2.03953	-5.20945	-3.62449			LINC02643
chr12:46801948:-	18	4	0	-2.03953	-5.20945	-3.62449			LOC100288798
chr1:243485219:-	18	0	4	-5.20945	-2.03953	-3.62449			SDCCAG8
chr3:9383598:-	18	0	4	-5.20945	-2.03953	-3.62449
chr5:54760623:+	18	4	0	-2.03953	-5.20945	-3.62449			PLPP1
chr9:87727387:-	18	0	4	-5.20945	-2.03953	-3.62449
chr12:108824674:-	18	1	1	-3.62449	-3.62449	-3.62449
chr21:32624093:+	18	1	1	-3.62449	-3.62449	-3.62449		TIAM1
chr22:19792968:-	18	1	1	-3.62449	-3.62449	-3.62449			GNB1L
chr2:173864602:+	18	1	1	-3.62449	-3.62449	-3.62449			RAPGEF4
chr7:1497357:-	18	1	1	-3.62449	-3.62449	-3.62449			MICALL2
chr7:73724113:-	18	1	1	-3.62449	-3.62449	-3.62449			CLIP2
chr9:116265523:+	45	2	5	-4.18587	-3.04836	-3.61711			RGS3
chr7:139285356:-	30	2	2	-3.60881	-3.60881	-3.60881			HIPK2
chr15:76009644:+	23	0	7	-5.55459	-1.6477	-3.60114
chr2:28564225:+	23	7	0	-1.6477	-5.55459	-3.60114
chr8:143862996:-	23	0	7	-5.55459	-1.6477	-3.60114
chr10:77185689:+	23	1	2	-3.96963	-3.23266	-3.60114
chr13:73649924:-	23	1	2	-3.96963	-3.23266	-3.60114		KLF5
chr1:201283198:+	23	2	1	-3.23266	-3.96963	-3.60114			PKP1
chr20:32239957:+	23	1	2	-3.96963	-3.23266	-3.60114
chr7:143096485:+	23	1	2	-3.96963	-3.23266	-3.60114		EPHA1
chrX:109648004:-	23	2	1	-3.23266	-3.96963	-3.60114			AMMECR1
chr10:125858443:+	10	0	1	-4.39232	-2.80735	-3.59984
chr10:126067517:-	10	1	0	-2.80735	-4.39232	-3.59984
chr10:135015401:+	10	0	1	-4.39232	-2.80735	-3.59984		KNDC1
chr10:5668367:+	10	0	1	-4.39232	-2.80735	-3.59984
chr10:73573382:-	10	0	1	-4.39232	-2.80735	-3.59984			CDH23
chr10:73664611:-	10	0	1	-4.39232	-2.80735	-3.59984
chr10:80783313:-	10	0	1	-4.39232	-2.80735	-3.59984			ZMIZ1-AS1
chr10:94936052:-	10	0	1	-4.39232	-2.80735	-3.59984
chr10:96182039:+	10	1	0	-2.80735	-4.39232	-3.59984			TBC1D12
chr11:110164976:+	10	1	0	-2.80735	-4.39232	-3.59984			RDX
chr11:1949925:+	10	1	0	-2.80735	-4.39232	-3.59984			TNNT3
chr11:19999744:-	10	1	0	-2.80735	-4.39232	-3.59984			NAV2
chr11:374144:-	10	0	1	-4.39232	-2.80735	-3.59984			B4GALNT4
chr11:61113946:+	10	0	1	-4.39232	-2.80735	-3.59984		TKFC	TKFC
chr11:92954645:-	10	0	1	-4.39232	-2.80735	-3.59984
chr12:132386564:-	10	1	0	-2.80735	-4.39232	-3.59984			ULK1
chr12:63125541:+	10	1	0	-2.80735	-4.39232	-3.59984			PPM1H
chr12:643929:+	10	0	1	-4.39232	-2.80735	-3.59984			B4GALNT3
chr12:66692532:-	10	0	1	-4.39232	-2.80735	-3.59984
chr13:114634009:-	10	1	0	-2.80735	-4.39232	-3.59984
chr13:52829179:-	10	0	1	-4.39232	-2.80735	-3.59984
chr13:99214156:-	10	1	0	-2.80735	-4.39232	-3.59984			STK24
chr14:100612474:+	10	1	0	-2.80735	-4.39232	-3.59984		DEGS2
chr14:69264106:+	10	0	1	-4.39232	-2.80735	-3.59984
chr14:89891501:+	10	0	1	-4.39232	-2.80735	-3.59984			FOXN3
chr14:91290154:+	10	1	0	-2.80735	-4.39232	-3.59984
chr15:66738483:-	10	0	1	-4.39232	-2.80735	-3.59984			MAP2K1
chr15:89179587:-	10	1	0	-2.80735	-4.39232	-3.59984			ISG20
chr16:10207282:-	10	0	1	-4.39232	-2.80735	-3.59984			GRIN2A
chr16:16243786:-	10	0	1	-4.39232	-2.80735	-3.59984		ABCC6
chr16:56951612:+	10	1	0	-2.80735	-4.39232	-3.59984
chr16:69382422:+	10	1	0	-2.80735	-4.39232	-3.59984			TMED6
chr16:89383615:-	10	0	1	-4.39232	-2.80735	-3.59984			ANKRD11
chr17:39908461:-	10	1	0	-2.80735	-4.39232	-3.59984
chr17:4813747:-	10	0	1	-4.39232	-2.80735	-3.59984
chr17:48158945:-	10	1	0	-2.80735	-4.39232	-3.59984			ITGA3
chr17:74636303:-	10	0	1	-4.39232	-2.80735	-3.59984			ST6GALNAC1
chr17:78045230:+	10	0	1	-4.39232	-2.80735	-3.59984			CCDC40
chr17:80662204:+	10	1	0	-2.80735	-4.39232	-3.59984
chr19:11196989:-	10	0	1	-4.39232	-2.80735	-3.59984
chr19:14602604:+	10	0	1	-4.39232	-2.80735	-3.59984			GIPC1
chr19:2005447:+	10	0	1	-4.39232	-2.80735	-3.59984			BTBD2
chr19:2031581:+	10	0	1	-4.39232	-2.80735	-3.59984
chr19:3826704:-	31	4	1	-2.80735	-4.39232	-3.59984			MIR1268A,ZFR2
chr19:40899523:+	10	1	0	-2.80735	-4.39232	-3.59984
chr19:43385136:-	10	1	0	-2.80735	-4.39232	-3.59984
chr19:58822102:+	10	0	1	-4.39232	-2.80735	-3.59984			ZNF8-ERVK3-1,ERVK3-1
chr19:630015:-	10	1	0	-2.80735	-4.39232	-3.59984		POLRMT
chr19:731053:-	10	1	0	-2.80735	-4.39232	-3.59984			PALM
chr1:10417647:+	10	0	1	-4.39232	-2.80735	-3.59984			KIF1B
chr1:151045179:+	10	0	1	-4.39232	-2.80735	-3.59984			GABPB2
chr1:15357154:+	10	1	0	-2.80735	-4.39232	-3.59984			KAZN
chr1:153587653:-	10	1	0	-2.80735	-4.39232	-3.59984			S100A14
chr1:15927946:+	10	1	0	-2.80735	-4.39232	-3.59984
chr1:161287640:+	10	0	1	-4.39232	-2.80735	-3.59984			SDHC
chr1:169600147:-	10	1	0	-2.80735	-4.39232	-3.59984	SELP
chr1:183431316:-	10	0	1	-4.39232	-2.80735	-3.59984			SMG7-AS1
chr1:186687823:-	10	1	0	-2.80735	-4.39232	-3.59984
chr1:234845771:-	10	0	1	-4.39232	-2.80735	-3.59984
chr1:32598397:+	10	1	0	-2.80735	-4.39232	-3.59984			KPNA6
chr1:38413368:+	10	0	1	-4.39232	-2.80735	-3.59984
chr1:52075715:-	10	0	1	-4.39232	-2.80735	-3.59984
chr20:19938179:-	10	1	0	-2.80735	-4.39232	-3.59984			RIN2
chr20:25529337:+	10	0	1	-4.39232	-2.80735	-3.59984			NINL
chr20:45607051:+	10	0	1	-4.39232	-2.80735	-3.59984			EYA2
chr20:56705704:-	10	1	0	-2.80735	-4.39232	-3.59984
chr20:59971856:+	10	0	1	-4.39232	-2.80735	-3.59984			CDH4
chr21:35216814:-	10	1	0	-2.80735	-4.39232	-3.59984			ITSN1
chr21:44746073:+	10	1	0	-2.80735	-4.39232	-3.59984		LINC00322
chr21:45626945:-	10	1	0	-2.80735	-4.39232	-3.59984
chr22:17676275:+	10	1	0	-2.80735	-4.39232	-3.59984			ADA2
chr22:41063604:+	10	0	1	-4.39232	-2.80735	-3.59984
chr22:46814672:-	10	0	1	-4.39232	-2.80735	-3.59984			CELSR1
chr22:46888089:+	10	1	0	-2.80735	-4.39232	-3.59984			CELSR1
chr2:113930963:-	10	0	1	-4.39232	-2.80735	-3.59984
chr2:234261862:-	10	1	0	-2.80735	-4.39232	-3.59984
chr2:235043031:-	10	0	1	-4.39232	-2.80735	-3.59984
chr2:242237355:-	10	0	1	-4.39232	-2.80735	-3.59984			HDLBP
chr2:27233403:+	10	1	0	-2.80735	-4.39232	-3.59984			MAPRE3,LOC100129724
chr2:28633940:-	10	1	0	-2.80735	-4.39232	-3.59984			FOSL2
chr2:45235287:+	10	0	1	-4.39232	-2.80735	-3.59984			SIX2
chr2:9236853:+	10	1	0	-2.80735	-4.39232	-3.59984
chr3:107061279:-	10	0	1	-4.39232	-2.80735	-3.59984
chr3:111808834:-	10	0	1	-4.39232	-2.80735	-3.59984			C3orf52
chr3:27607535:-	10	1	0	-2.80735	-4.39232	-3.59984
chr3:33841929:+	10	1	0	-2.80735	-4.39232	-3.59984			PDCD6IP
chr4:129331313:+	10	1	0	-2.80735	-4.39232	-3.59984
chr4:1323314:-	10	0	1	-4.39232	-2.80735	-3.59984			MAEA
chr4:147116917:-	10	0	1	-4.39232	-2.80735	-3.59984
chr4:184259194:-	10	1	0	-2.80735	-4.39232	-3.59984
chr4:38936772:+	10	1	0	-2.80735	-4.39232	-3.59984			FAM114A1
chr4:40303919:+	10	1	0	-2.80735	-4.39232	-3.59984
chr4:87857087:-	10	0	1	-4.39232	-2.80735	-3.59984			AFF1
chr5:121074944:+	10	0	1	-4.39232	-2.80735	-3.59984
chr5:138906035:-	10	1	0	-2.80735	-4.39232	-3.59984
chr5:149290740:-	10	0	1	-4.39232	-2.80735	-3.59984			PDE6A
chr5:149885594:-	10	0	1	-4.39232	-2.80735	-3.59984			NDST1
chr5:52411428:-	10	0	1	-4.39232	-2.80735	-3.59984
chr5:73932129:+	10	1	0	-2.80735	-4.39232	-3.59984		ENC1	ENC1
chr6:111886222:-	10	0	1	-4.39232	-2.80735	-3.59984			TRAF3IP2,TRAF3IP2-AS1
chr6:124199295:+	10	1	0	-2.80735	-4.39232	-3.59984			NKAIN2
chr6:14934150:-	10	0	1	-4.39232	-2.80735	-3.59984
chr6:151177466:+	10	0	1	-4.39232	-2.80735	-3.59984
chr6:158066561:-	10	0	1	-4.39232	-2.80735	-3.59984			ZDHHC14
chr6:18281420:+	10	0	1	-4.39232	-2.80735	-3.59984
chr6:33599683:-	10	1	0	-2.80735	-4.39232	-3.59984		LOC101929188	ITPR3
chr6:45681695:-	10	1	0	-2.80735	-4.39232	-3.59984
chr7:150774524:-	10	0	1	-4.39232	-2.80735	-3.59984			FASTK
chr7:158063151:-	10	1	0	-2.80735	-4.39232	-3.59984			PTPRN2
chr7:23062271:-	10	0	1	-4.39232	-2.80735	-3.59984
chr8:131358860:-	10	1	0	-2.80735	-4.39232	-3.59984			ASAP1
chr8:144481262:-	10	0	1	-4.39232	-2.80735	-3.59984
chr8:22080597:+	10	1	0	-2.80735	-4.39232	-3.59984			PHYHIP
chr8:37906368:+	10	0	1	-4.39232	-2.80735	-3.59984			EIF4EBP1
chr9:136005295:+	10	1	0	-2.80735	-4.39232	-3.59984			RALGDS
chr9:138685933:+	10	1	0	-2.80735	-4.39232	-3.59984		KCNT1
chr9:140174584:-	10	1	0	-2.80735	-4.39232	-3.59984		TOR4A
chrX:11947949:-	10	0	1	-4.39232	-2.80735	-3.59984			FRMPD4
chrX:17787387:+	10	1	0	-2.80735	-4.39232	-3.59984
chrX:56238069:+	10	1	0	-2.80735	-4.39232	-3.59984			KLF8
chr4:15503384:+	107	17	4	-2.61891	-4.57827	-3.59859			CC2D2A
chr10:116091364:+	13	2	0	-2.43296	-4.75489	-3.59392			AFAP1L2
chr10:134291425:+	13	2	0	-2.43296	-4.75489	-3.59392
chr10:134822094:-	13	2	0	-2.43296	-4.75489	-3.59392
chr10:95237173:+	13	2	0	-2.43296	-4.75489	-3.59392			MYOF
chr11:58297309:+	13	0	2	-4.75489	-2.43296	-3.59392			LPXN
chr11:92396133:-	13	0	2	-4.75489	-2.43296	-3.59392			FAT3
chr12:113684661:+	13	0	2	-4.75489	-2.43296	-3.59392			TPCN1
chr12:50779492:-	13	2	0	-2.43296	-4.75489	-3.59392			FAM186A
chr12:53242917:+	13	0	2	-4.75489	-2.43296	-3.59392
chr15:69081387:+	13	0	2	-4.75489	-2.43296	-3.59392			ANP32A
chr15:92644923:+	13	0	2	-4.75489	-2.43296	-3.59392			SLCO3A1
chr16:69133441:-	13	0	2	-4.75489	-2.43296	-3.59392
chr16:82093428:-	13	2	0	-2.43296	-4.75489	-3.59392			HSD17B2
chr16:84962556:-	13	0	2	-4.75489	-2.43296	-3.59392
chr16:89002633:+	13	2	0	-2.43296	-4.75489	-3.59392			CBFA2T3
chr17:41521159:-	13	2	0	-2.43296	-4.75489	-3.59392
chr18:12849483:-	13	0	2	-4.75489	-2.43296	-3.59392			PTPN2
chr18:48249362:+	13	2	0	-2.43296	-4.75489	-3.59392			MAPK4
chr18:7109342:+	13	2	0	-2.43296	-4.75489	-3.59392			LAMA1
chr19:10112831:-	13	2	0	-2.43296	-4.75489	-3.59392			COL5A3
chr19:11008405:-	13	0	2	-4.75489	-2.43296	-3.59392			CARM1
chr19:38460343:-	13	0	2	-4.75489	-2.43296	-3.59392			SIPA1L3
chr19:49969512:-	13	0	2	-4.75489	-2.43296	-3.59392		ALDH16A1
chr19:56160781:-	13	2	0	-2.43296	-4.75489	-3.59392		CCDC106
chr1:17240056:+	13	0	2	-4.75489	-2.43296	-3.59392
chr1:45991793:-	13	0	2	-4.75489	-2.43296	-3.59392
chr1:6921117:+	13	2	0	-2.43296	-4.75489	-3.59392			CAMTA1
chr20:34749491:+	13	0	2	-4.75489	-2.43296	-3.59392			EPB41L1
chr20:57091832:+	13	0	2	-4.75489	-2.43296	-3.59392			APCDD1L-DT
chr20:62174804:-	13	0	2	-4.75489	-2.43296	-3.59392		SRMS
chr22:20303128:-	13	0	2	-4.75489	-2.43296	-3.59392			DGCR6L
chr22:46755812:-	13	2	0	-2.43296	-4.75489	-3.59392
chr2:101894445:-	13	0	2	-4.75489	-2.43296	-3.59392			RNF149
chr2:233727069:-	13	0	2	-4.75489	-2.43296	-3.59392
chr2:243015422:-	13	2	0	-2.43296	-4.75489	-3.59392			LINC01237,LINC01880
chr2:602827:-	13	0	2	-4.75489	-2.43296	-3.59392
chr2:69799971:-	13	0	2	-4.75489	-2.43296	-3.59392			AAK1
chr2:76975627:+	13	0	2	-4.75489	-2.43296	-3.59392		LRRTM4
chr2:86873548:-	13	0	2	-4.75489	-2.43296	-3.59392			RNF103-CHMP3
chr2:88943744:-	13	0	2	-4.75489	-2.43296	-3.59392
chr3:186645899:-	13	0	2	-4.75489	-2.43296	-3.59392
chr3:189836819:-	13	0	2	-4.75489	-2.43296	-3.59392			P3H2
chr5:54953185:-	13	0	2	-4.75489	-2.43296	-3.59392			SLC38A9
chr6:33633457:+	13	0	2	-4.75489	-2.43296	-3.59392			ITPR3
chr7:116267129:-	13	2	0	-2.43296	-4.75489	-3.59392
chr7:24610673:-	13	2	0	-2.43296	-4.75489	-3.59392
chr7:2853193:-	13	2	0	-2.43296	-4.75489	-3.59392			GNA12
chr7:50060:+	13	2	0	-2.43296	-4.75489	-3.59392
chr7:75528366:-	13	2	0	-2.43296	-4.75489	-3.59392
chr8:18859249:+	13	0	2	-4.75489	-2.43296	-3.59392			PSD3
chr8:27331614:-	13	2	0	-2.43296	-4.75489	-3.59392			CHRNA2
chr9:139614691:-	13	2	0	-2.43296	-4.75489	-3.59392			DIPK1B
chrX:45413259:+	13	2	0	-2.43296	-4.75489	-3.59392
chr2:101775318:+	48	6	2	-2.89947	-4.27798	-3.58873
chr4:54431064:-	27	0	10	-5.78136	-1.38904	-3.5852			LNX1
chr2:197856466:-	35	2	3	-3.82782	-3.34239	-3.58511		ANKRD44	ANKRD44
chr5:141057976:-	47	10	1	-2.17754	-4.98489	-3.58122			ARAP3
chr5:177533904:+	47	3	4	-3.7625	-3.39993	-3.58122
chr11:70413328:+	52	3	5	-3.90689	-3.25481	-3.58085			SHANK2
chr3:193599711:+	107	8	9	-3.66073	-3.50027	-3.5805
chr8:103833953:-	21	0	6	-5.42626	-1.72583	-3.57604
chr9:140192904:+	21	0	6	-5.42626	-1.72583	-3.57604
chr2:204891253:+	66	12	2	-2.41143	-4.73335	-3.57239
chr12:110778557:+	28	0	11	-5.83289	-1.30933	-3.57111		ATP2A2
chr14:23201397:-	29	2	2	-3.56071	-3.56071	-3.56071
chr1:160784813:+	29	2	2	-3.56071	-3.56071	-3.56071			LY9
chr6:149801259:-	39	1	7	-4.71882	-2.39689	-3.55785			ZC3H12D
chr12:130663530:-	19	5	0	-1.82597	-5.2854	-3.55569
chr19:3107335:-	19	0	5	-5.2854	-1.82597	-3.55569			GNA11
chr1:27249954:+	19	0	5	-5.2854	-1.82597	-3.55569			NUDC
chr4:1227293:+	19	0	5	-5.2854	-1.82597	-3.55569			CTBP1
chr4:28481465:+	19	5	0	-1.82597	-5.2854	-3.55569
chr6:1204752:-	19	5	0	-1.82597	-5.2854	-3.55569
chr21:43344539:-	84	4	11	-4.23095	-2.87732	-3.55414			C2CD2
chr1:208391329:-	30	1	4	-4.34577	-2.76081	-3.55329		PLXNA2
chr11:73022732:-	15	0	3	-4.9542	-2.14684	-3.55052		ARHGEF17
chr14:103592526:+	15	0	3	-4.9542	-2.14684	-3.55052	TNFAIP2		TNFAIP2
chr15:71786121:-	15	0	3	-4.9542	-2.14684	-3.55052			THSD4
chr17:74447936:+	15	0	3	-4.9542	-2.14684	-3.55052			UBE2O
chr22:18545792:+	15	0	3	-4.9542	-2.14684	-3.55052
chr2:56051819:+	15	0	3	-4.9542	-2.14684	-3.55052
chr3:14918364:+	15	0	3	-4.9542	-2.14684	-3.55052			FGD5
chr4:35107066:+	15	0	3	-4.9542	-2.14684	-3.55052
chr5:149554869:+	15	0	3	-4.9542	-2.14684	-3.55052			CDX1
chr5:160498801:-	15	3	0	-2.14684	-4.9542	-3.55052
chr5:39650019:-	15	0	3	-4.9542	-2.14684	-3.55052
chr7:151392843:-	15	0	3	-4.9542	-2.14684	-3.55052			PRKAG2
chr1:57040281:-	36	1	6	-4.60486	-2.48938	-3.54712			PLPP3
chr15:90601524:-	54	14	1	-1.9102	-5.18322	-3.54671			ZNF710
chr17:870664:-	48	1	11	-5.01495	-2.07635	-3.54565			NXN
chr10:3920262:+	17	1	1	-3.54432	-3.54432	-3.54432
chr10:99776712:-	17	1	1	-3.54432	-3.54432	-3.54432			CRTAC1
chr11:64782884:-	17	4	0	-1.95936	-5.12928	-3.54432			ARL2,ARL2-SNX15
chr12:122468577:-	17	1	1	-3.54432	-3.54432	-3.54432			BCL7A
chr15:59639330:-	17	1	1	-3.54432	-3.54432	-3.54432			MYO1E
chr16:28209004:+	17	0	4	-5.12928	-1.95936	-3.54432			XPO6
chr19:8367267:+	17	1	1	-3.54432	-3.54432	-3.54432		CD320
chr21:42934225:-	17	1	1	-3.54432	-3.54432	-3.54432
chr22:50976898:-	17	1	1	-3.54432	-3.54432	-3.54432
chr2:198170752:+	17	0	4	-5.12928	-1.95936	-3.54432			ANKRD44
chr2:208393160:+	17	0	4	-5.12928	-1.95936	-3.54432
chr5:174028003:-	17	4	0	-1.95936	-5.12928	-3.54432
chr5:179955472:-	17	1	1	-3.54432	-3.54432	-3.54432			CNOT6
chr6:3534555:-	17	0	4	-5.12928	-1.95936	-3.54432
chr7:26311164:-	17	1	1	-3.54432	-3.54432	-3.54432
chr7:515866:+	17	0	4	-5.12928	-1.95936	-3.54432
chrX:116982406:-	17	1	1	-3.54432	-3.54432	-3.54432
chr13:36289925:+	34	2	3	-3.7866	-3.30117	-3.54388
chr22:24058346:-	34	2	3	-3.7866	-3.30117	-3.54388			GUSBP11
chr8:123092039:-	55	6	3	-3.09398	-3.98706	-3.54052
chr11:75289100:-	22	1	2	-3.90689	-3.16993	-3.53841
chr13:36588270:-	22	2	1	-3.16993	-3.90689	-3.53841			DCLK1
chr18:12337611:+	22	1	2	-3.90689	-3.16993	-3.53841			AFG3L2
chr1:184211935:-	22	2	1	-3.16993	-3.90689	-3.53841
chr3:159600828:+	22	2	1	-3.16993	-3.90689	-3.53841			SCHIP1,IQCJ-SCHIP1
chr3:46469823:+	22	1	2	-3.90689	-3.16993	-3.53841
chr1:164617394:-	22	0	7	-5.49185	-1.58496	-3.53841			PBX1
chr3:123533111:+	22	7	0	-1.58496	-5.49185	-3.53841			MYLK
chr12:125029265:+	26	1	3	-4.14296	-2.92057	-3.53176			NCOR2
chr15:85366575:-	26	1	3	-4.14296	-2.92057	-3.53176		ALPK3
chr1:153161408:-	26	3	1	-2.92057	-4.14296	-3.53176			LOC101928009
chr3:49787669:+	26	1	3	-4.14296	-2.92057	-3.53176			IP6K1
chr4:5756009:-	26	3	1	-2.92057	-4.14296	-3.53176			EVC
chr11:120421876:+	50	3	5	-3.85086	-3.19878	-3.52482			GRIK4
chr17:18272643:-	62	3	8	-4.15843	-2.87832	-3.51838
chr6:7204220:+	28	2	2	-3.51096	-3.51096	-3.51096			RREB1
chr10:120850228:-	20	0	6	-5.35755	-1.65711	-3.50733
chr19:35497660:-	20	0	6	-5.35755	-1.65711	-3.50733			GRAMD1A
chr20:5609090:-	20	0	6	-5.35755	-1.65711	-3.50733
chr4:25614950:+	20	0	6	-5.35755	-1.65711	-3.50733
chr9:6078847:+	20	0	6	-5.35755	-1.65711	-3.50733
chr8:141951229:-	29	1	4	-4.29768	-2.71272	-3.5052			PTK2
chr8:96214396:-	40	1	8	-4.75489	-2.25239	-3.50364
chr18:74518730:+	33	3	2	-3.25873	-3.74416	-3.50145			ZNF236-DT
chr2:43334908:-	33	2	3	-3.74416	-3.25873	-3.50145
chr2:218308516:-	32	5	1	-2.56294	-4.43741	-3.50017			DIRC3
chr8:18855277:-	32	1	5	-4.43741	-2.56294	-3.50017			PSD3
chr20:11658312:+	65	7	4	-3.12653	-3.8635	-3.49502
chr6:80294037:+	24	9	0	-1.36678	-5.61471	-3.49075
chr10:122828074:-	37	4	2	-3.05889	-3.90689	-3.48289
chr10:124060935:+	12	0	2	-4.64386	-2.32193	-3.48289			BTBD16
chr11:2010801:-	12	2	0	-2.32193	-4.64386	-3.48289	MRPL23-AS1		MRPL23-AS1
chr11:65621743:-	12	2	0	-2.32193	-4.64386	-3.48289
chr12:124376162:+	12	2	0	-2.32193	-4.64386	-3.48289			DNAH10
chr13:24343977:+	12	0	2	-4.64386	-2.32193	-3.48289			MIPEP
chr13:31365719:-	12	0	2	-4.64386	-2.32193	-3.48289
chr13:85514477:+	12	0	2	-4.64386	-2.32193	-3.48289
chr14:105181963:-	12	0	2	-4.64386	-2.32193	-3.48289			INF2
chr14:34814541:-	12	0	2	-4.64386	-2.32193	-3.48289
chr14:70370329:-	12	2	0	-2.32193	-4.64386	-3.48289			SMOC1
chr15:41800549:+	12	2	0	-2.32193	-4.64386	-3.48289			LTK
chr15:85401425:-	12	0	2	-4.64386	-2.32193	-3.48289		ALPK3
chr16:2166838:-	12	2	0	-2.32193	-4.64386	-3.48289		PKD1
chr16:29243516:+	12	0	2	-4.64386	-2.32193	-3.48289
chr16:56982996:+	12	2	0	-2.32193	-4.64386	-3.48289
chr17:222268:+	12	2	0	-2.32193	-4.64386	-3.48289
chr17:48356909:-	12	2	0	-2.32193	-4.64386	-3.48289		TMEM92
chr17:70379511:-	12	2	0	-2.32193	-4.64386	-3.48289
chr17:73842018:-	12	0	2	-4.64386	-2.32193	-3.48289		WBP2
chr18:12368977:-	12	0	2	-4.64386	-2.32193	-3.48289			AFG3L2
chr18:43639853:+	12	2	0	-2.32193	-4.64386	-3.48289			PSTPIP2
chr19:12757393:-	12	2	0	-2.32193	-4.64386	-3.48289		MAN2B1
chr19:34370933:+	12	0	2	-4.64386	-2.32193	-3.48289
chr19:8367268:-	37	7	1	-2.32193	-4.64386	-3.48289		CD320
chr1:11825978:+	12	2	0	-2.32193	-4.64386	-3.48289		C1orf167
chr1:165054246:+	12	2	0	-2.32193	-4.64386	-3.48289
chr1:1691265:+	12	2	0	-2.32193	-4.64386	-3.48289		NADK	NADK
chr1:183135158:+	12	2	0	-2.32193	-4.64386	-3.48289
chr1:28842387:-	12	0	2	-4.64386	-2.32193	-3.48289			RCC1
chr1:32022246:+	12	0	2	-4.64386	-2.32193	-3.48289
chr1:32755455:-	12	0	2	-4.64386	-2.32193	-3.48289
chr1:43481875:-	12	0	2	-4.64386	-2.32193	-3.48289
chr1:54742140:+	12	2	0	-2.32193	-4.64386	-3.48289			SSBP3
chr20:47976935:-	12	0	2	-4.64386	-2.32193	-3.48289
chr21:44156963:-	12	0	2	-4.64386	-2.32193	-3.48289			PDE9A
chr2:120193735:-	12	0	2	-4.64386	-2.32193	-3.48289			TMEM37
chr2:28564804:-	12	0	2	-4.64386	-2.32193	-3.48289
chr2:70058193:-	12	0	2	-4.64386	-2.32193	-3.48289			GMCL1
chr4:148984153:+	12	2	0	-2.32193	-4.64386	-3.48289			ARHGAP10
chr4:1757486:-	12	0	2	-4.64386	-2.32193	-3.48289
chr4:7428543:+	12	2	0	-2.32193	-4.64386	-3.48289			SORCS2
chr5:167543850:+	12	2	0	-2.32193	-4.64386	-3.48289			TENM2
chr6:105198817:+	12	2	0	-2.32193	-4.64386	-3.48289			HACE1
chr6:5095696:-	37	1	7	-4.64386	-2.32193	-3.48289			LYRM4,LYRM4-AS1
chr6:64213678:-	12	0	2	-4.64386	-2.32193	-3.48289
chr7:2191655:+	12	0	2	-4.64386	-2.32193	-3.48289			MAD1L1
chr8:25180635:-	12	0	2	-4.64386	-2.32193	-3.48289			DOCK5
chr8:635021:+	12	0	2	-4.64386	-2.32193	-3.48289			ERICH1
chr9:139420865:-	12	0	2	-4.64386	-2.32193	-3.48289			NOTCH1
chr9:37948360:+	12	0	2	-4.64386	-2.32193	-3.48289			SHB
chr9:71745841:-	12	0	2	-4.64386	-2.32193	-3.48289			TJP2
chrX:122944428:-	12	0	2	-4.64386	-2.32193	-3.48289
chr17:74566041:+	18	0	5	-5.20945	-1.75002	-3.47974			ST6GALNAC2
chr17:76378702:+	18	0	5	-5.20945	-1.75002	-3.47974			PGS1
chr1:156696938:-	18	0	5	-5.20945	-1.75002	-3.47974		ISG20L2
chr22:24251187:-	18	0	5	-5.20945	-1.75002	-3.47974
chr4:6958351:-	18	0	5	-5.20945	-1.75002	-3.47974			TBC1D14
chr6:1245260:-	18	5	0	-1.75002	-5.20945	-3.47974
chr7:100752086:-	18	0	5	-5.20945	-1.75002	-3.47974
chr14:20975941:+	25	1	3	-4.08746	-2.86507	-3.47627
chr17:68087079:-	25	1	3	-4.08746	-2.86507	-3.47627			KCNJ16
chr19:56745660:+	25	1	3	-4.08746	-2.86507	-3.47627			ZSCAN5A
chr1:31989683:+	25	1	3	-4.08746	-2.86507	-3.47627		LINC01226
chr22:38508089:-	25	1	3	-4.08746	-2.86507	-3.47627		PLA2G6
chr6:24287830:-	25	3	1	-2.86507	-4.08746	-3.47627			DCDC2
chr7:5638994:+	25	1	3	-4.08746	-2.86507	-3.47627			FSCN1
chr9:71824351:-	25	1	3	-4.08746	-2.86507	-3.47627			TJP2
chr15:45742031:-	21	2	1	-3.10434	-3.8413	-3.47282
chr19:3443833:+	21	1	2	-3.8413	-3.10434	-3.47282			NFIC
chr19:9813175:-	21	1	2	-3.8413	-3.10434	-3.47282
chr1:15294334:-	21	1	2	-3.8413	-3.10434	-3.47282			KAZN
chr1:213155466:+	21	1	2	-3.8413	-3.10434	-3.47282			VASH2
chr21:45299922:-	21	1	2	-3.8413	-3.10434	-3.47282			AGPAT3
chr2:242692670:-	21	1	2	-3.8413	-3.10434	-3.47282			D2HGDH
chr2:71686263:-	21	2	1	-3.10434	-3.8413	-3.47282			DYSF
chr5:138905949:+	21	2	1	-3.10434	-3.8413	-3.47282
chr4:103421225:-	48	5	3	-3.14048	-3.79256	-3.46652			LOC105377621
chr10:102105016:-	5	0	0	-3.45943	-3.45943	-3.45943
chr10:102988813:-	5	0	0	-3.45943	-3.45943	-3.45943	LBX1
chr10:104270059:+	5	0	0	-3.45943	-3.45943	-3.45943			SUFU
chr10:104432062:-	5	0	0	-3.45943	-3.45943	-3.45943
chr10:114720363:+	5	0	0	-3.45943	-3.45943	-3.45943			TCF7L2
chr10:116040709:-	5	0	0	-3.45943	-3.45943	-3.45943			VWA2
chr10:120342735:+	5	0	0	-3.45943	-3.45943	-3.45943
chr10:121030690:-	5	0	0	-3.45943	-3.45943	-3.45943			GRK5
chr10:122817976:+	5	0	0	-3.45943	-3.45943	-3.45943
chr10:12311861:-	5	0	0	-3.45943	-3.45943	-3.45943
chr10:126256900:-	5	0	0	-3.45943	-3.45943	-3.45943			LHPP
chr10:126308501:-	5	0	0	-3.45943	-3.45943	-3.45943		FAM53B
chr10:127317149:+	5	0	0	-3.45943	-3.45943	-3.45943			TEX36
chr10:127599459:+	5	0	0	-3.45943	-3.45943	-3.45943			FANK1
chr10:13006202:-	5	0	0	-3.45943	-3.45943	-3.45943			CCDC3
chr10:131309079:+	5	0	0	-3.45943	-3.45943	-3.45943			MGMT
chr10:134169432:+	5	0	0	-3.45943	-3.45943	-3.45943			LRRC27
chr10:134650161:-	5	0	0	-3.45943	-3.45943	-3.45943			CFAP46
chr10:134773703:+	5	0	0	-3.45943	-3.45943	-3.45943			LINC01166
chr10:135090821:-	5	0	0	-3.45943	-3.45943	-3.45943	ADAM8
chr10:135102475:+	5	0	0	-3.45943	-3.45943	-3.45943		TUBGCP2
chr10:14896013:-	5	0	0	-3.45943	-3.45943	-3.45943			HSPA14
chr10:1577157:-	5	0	0	-3.45943	-3.45943	-3.45943			ADARB2-AS1,ADARB2
chr10:17651245:+	5	0	0	-3.45943	-3.45943	-3.45943			HACD1
chr10:2188486:+	5	0	0	-3.45943	-3.45943	-3.45943
chr10:2276442:+	5	0	0	-3.45943	-3.45943	-3.45943
chr10:25079666:-	5	0	0	-3.45943	-3.45943	-3.45943
chr10:33505226:+	5	0	0	-3.45943	-3.45943	-3.45943			NRP1
chr10:34966730:-	5	0	0	-3.45943	-3.45943	-3.45943			PARD3
chr10:35675247:-	5	0	0	-3.45943	-3.45943	-3.45943			CCNY
chr10:37232197:+	5	0	0	-3.45943	-3.45943	-3.45943
chr10:43902288:+	5	0	0	-3.45943	-3.45943	-3.45943			HNRNPF
chr10:50603640:-	5	0	0	-3.45943	-3.45943	-3.45943	DRGX		DRGX
chr10:50958713:+	5	0	0	-3.45943	-3.45943	-3.45943			OGDHL
chr10:62705481:-	5	0	0	-3.45943	-3.45943	-3.45943	RHOBTB1		RHOBTB1
chr10:698419:+	5	0	0	-3.45943	-3.45943	-3.45943		PRR26	PRR26,DIP2C
chr10:71160897:+	5	0	0	-3.45943	-3.45943	-3.45943		HK1
chr10:76953910:+	5	0	0	-3.45943	-3.45943	-3.45943
chr10:76997414:+	5	0	0	-3.45943	-3.45943	-3.45943
chr10:79788633:-	5	0	0	-3.45943	-3.45943	-3.45943	POLR3A		POLR3A
chr10:80798090:-	5	0	0	-3.45943	-3.45943	-3.45943			ZMIZ1-AS1
chr10:80995075:-	5	0	0	-3.45943	-3.45943	-3.45943			ZMIZ1
chr10:87546238:+	5	0	0	-3.45943	-3.45943	-3.45943			GRID1
chr10:88709825:+	5	0	0	-3.45943	-3.45943	-3.45943			MMRN2
chr10:88976088:-	5	0	0	-3.45943	-3.45943	-3.45943
chr10:90765554:+	5	0	0	-3.45943	-3.45943	-3.45943			FAS
chr10:94823303:-	5	0	0	-3.45943	-3.45943	-3.45943			CYP26C1
chr10:97206675:-	5	0	0	-3.45943	-3.45943	-3.45943			SORBS1
chr10:99185051:-	5	0	0	-3.45943	-3.45943	-3.45943	LOC644215		LOC644215
chr11:111166405:-	5	0	0	-3.45943	-3.45943	-3.45943		COLCA1
chr11:112554814:+	5	0	0	-3.45943	-3.45943	-3.45943
chr11:113268327:-	5	0	0	-3.45943	-3.45943	-3.45943			ANKK1
chr11:118574746:-	5	0	0	-3.45943	-3.45943	-3.45943
chr11:119757575:+	5	0	0	-3.45943	-3.45943	-3.45943
chr11:124543593:+	5	0	0	-3.45943	-3.45943	-3.45943	SPA17	SIAE	SIAE
chr11:125852031:-	5	0	0	-3.45943	-3.45943	-3.45943			CDON
chr11:129306730:+	5	0	0	-3.45943	-3.45943	-3.45943		BARX2
chr11:130510441:+	5	0	0	-3.45943	-3.45943	-3.45943
chr11:131766743:-	5	0	0	-3.45943	-3.45943	-3.45943			NTM
chr11:1331345:+	5	0	0	-3.45943	-3.45943	-3.45943	TOLLIP-AS1	TOLLIP-AS1
chr11:20077426:-	5	0	0	-3.45943	-3.45943	-3.45943		NAV2
chr11:27201592:-	5	0	0	-3.45943	-3.45943	-3.45943			BBOX1-AS1
chr11:2720953:+	5	0	0	-3.45943	-3.45943	-3.45943		KCNQ1OT1	KCNQ1
chr11:3902693:+	5	0	0	-3.45943	-3.45943	-3.45943			STIM1
chr11:416593:+	5	0	0	-3.45943	-3.45943	-3.45943			SIGIRR
chr11:44986646:+	5	0	0	-3.45943	-3.45943	-3.45943
chr11:454632:+	5	0	0	-3.45943	-3.45943	-3.45943			PTDSS2
chr11:46923376:+	5	0	0	-3.45943	-3.45943	-3.45943			LRP4
chr11:558565:-	5	0	0	-3.45943	-3.45943	-3.45943			LMNTD2
chr11:593495:-	5	0	0	-3.45943	-3.45943	-3.45943			PHRF1
chr11:61198589:+	5	0	0	-3.45943	-3.45943	-3.45943	SDHAF2		SDHAF2
chr11:61449961:-	5	0	0	-3.45943	-3.45943	-3.45943			DAGLA
chr11:614784:+	5	0	0	-3.45943	-3.45943	-3.45943			IRF7
chr11:62164032:+	5	0	0	-3.45943	-3.45943	-3.45943
chr11:62543889:+	5	0	0	-3.45943	-3.45943	-3.45943		TAF6L
[truncated: 93,432 more rows]

## Sheet: Supplementary Table 4
Genes in the 1st quadrant			Genes in the 2nd quadrant			Genes in the 3rd quadrant			Genes in the 4th quadrant
gene	hmc_log2fc	rnaseq_log2fc	gene	hmc_log2fc	rnaseq_log2fc	gene	hmc_log2fc	rnaseq_log2fc	gene	hmc_log2fc	rnaseq_log2fc
RHOBTB1	1.54843	1.63993	PRR34-AS1	2.5222	-1.61131	INF2	-3.45943	-1.26354	RHOBTB1	-3.45943	1.63993
RTN4	3.57994	0.572764	NQO2	3.01118	-0.953926	HGD	-3.10656	-2.73175	PDIA6	-2.98864	0.503768
SEMA7A	3.35712	2.15818	ARRB2	3.11441	-1.16246	PRR34-AS1	-2.90796	-1.61131	EOGT	-2.90796	1.36656
NTN4	2.89068	1.35955	FAM107A	1.87447	-2.44692	B4GALT5	-2.66695	-0.992292	SCAMP1	-2.90796	1.61073
PDCD6	3.53841	0.93422	TJP3	1.77216	-1.44547	EIF4EBP3	-2.66695	-1.7948	FAM49B	-2.90796	1.13209
CPE	1.85022	0.99188	SLC4A2	3.43518	-1.22088	CYSRT1	-2.66695	-1.33983	RTN4	-2.53948	0.572764
ACTR1A	1.1375	0.655819	UPP1	2.89068	-1.67952	CYSRT1	-1.82597	-1.33983	OSMR	-2.50321	1.18926
BMP1	1.52353	1.1316	SGMS1-AS1	2.5222	-2.04172	LSP1	-2.59904	-2.57379	PAPSS2	-2.29847	1.73262
TTC7B	1.54843	2.15705	N4BP3	1.54843	-1.14977	LSP1	-1.76553	-2.57379	PLAUR	-2.29847	0.843545
ELOA	1.54843	0.588025	CARD10	2.74593	-0.84489	LSP1	-1.50599	-2.57379	DPYSL3	-2.29847	1.86076
NXPE3	1.54843	1.04237	SULT1A2	1.1502	-2.25641	KRT78	-2.5025	-2.39877	FKBP9	-2.29847	1.15859
SORL1	1.66893	1.35428	KLK8	1.25801	-1.97249	KRT78	-1.37482	-2.39877	CSPG4	-2.13402	1.92172
CAMKK2	1.66893	0.666107	PPARGC1B	1.25801	-1.39083	SERPINF1	-2.5025	-1.1098	THBS2	-2.13402	1.77799
HEXA	1.72972	0.756714	HYAL1	1.28801	-0.655392	LYPD2	-2.43296	-2.80043	CCNA1	-2.11548	1.98009
ZNF841	1.72972	1.408	NUDT8	1.54843	-1.88479	KRT8	-2.41001	-0.604391	SEMA7A	-2.11548	2.15818
EHD3	1.72972	1.4249	TMC5	1.54843	-4.06215	RAB26	-2.32193	-1.61048	SGK1	-2.11548	1.06897
EHD3	2.89068	1.4249	ZNF768	1.54843	-0.719989	RAB26	-1.74699	-1.61048	MAPK14	-2.11548	1.14205
G3BP2	1.72972	0.766056	IPO5P1	1.54843	-2.5884	TLCD1	-2.32193	-1.27602	DEPDC7	-1.95345	0.961917
CD44	1.85022	1.35628	MEPCE	1.54843	-0.857185	NQO2	-2.32193	-0.953926	NTN4	-1.87447	1.35955
EPB41L3	1.94268	2.06911	TBC1D1	1.66893	-0.662291	ARRB2	-2.19616	-1.16246	TC2N	-1.87447	1.7651
TMEM147-AS1	1.99497	1.02059	TEAD4	1.72972	-1.10892	FAM107A	-2.13402	-2.44692	SNPH	-1.74699	1.15699
CHFR	2.5222	1.04933	RPL32P3	1.72972	-1.54094	SPTBN2	-2.11941	-1.18803	MRAS	-1.74699	1.56719
TGFB1I1	2.5222	0.869222	TNK2	1.72972	-1.61175	PTPRH	-2.11219	-1.45857	SEL1L3	-1.71621	0.9414
ITGB3	2.5222	6.52105	TNNI2	1.83187	-1.75031	PTPRH	-1.87447	-1.45857	SLC25A17	-1.64639	0.789074
ZNF738	2.5222	1.05538	FAM20A	1.99497	-1.97679	CSK	-1.95345	-1.06883	NPLOC4	-1.60408	0.8041
GPR137B	2.5222	1.55566	FAM107B	2.5222	-0.877366	CSK	-1.58076	-1.06883	HAS3	-1.50599	1.63629
CYB5R3	2.5222	0.886077	PRIM1	2.5222	-0.972654	NAT14	-1.95345	-1.65006	PDCD6	-1.50599	0.93422
MAP4K4	2.5222	0.511212	NDUFA4L2	2.5222	-1.00585	TJP3	-1.9359	-1.44547	IL33	-1.37851	1.98263
HAS2	2.5222	2.94919	R3HDM2	2.5222	-1.36974	TJP3	-1.1375	-1.44547	PGM2L1	-1.34225	0.814148
KCNS1	2.6427	2.16835	CRIP1	2.5222	-2.382	SLC4A2	-1.90182	-1.22088	CPE	-1.34225	0.99188
NTM	2.83621	1.08197	PARD6A	2.5222	-1.75689	LEFTY1	-1.89793	-4.31054	PRSS23	-1.1375	1.55766
THY1	2.89068	1.2523	CYBA	2.5222	-1.46098	PCYT2	-1.8913	-0.729832	GALC	-1.1375	1.47922
ZFP42	2.89068	1.66487	CYBA	3.45943	-1.46098	MLPH	-1.86421	-1.39144	AMPD2	-1.1375	0.856484
SLC6A15	3.01118	1.96143	CCDC57	2.5222	-1.94356	MLPH	-1.50599	-1.39144	CAPZA1	-1.1375	1.44248
ATRN	3.01118	1.18617	COX7A1	2.5222	-2.99983	TMCO4	-1.81914	-0.890851	TLL1	-1.1375	2.96564
PCDH7	3.01118	1.00073	COX7A1	3.57994	-2.99983	LGALS9C	-1.77764	-1.45814	KIAA1549L	-3.88343	1.7323
ZNF561	3.11441	0.911133	CCK	2.5222	-1.81815	TMEM205	-1.74699	-1.29918	KIAA1549L	-1.71073	1.7323
BMP6	3.11441	1.83878	NXPH4	2.6427	-0.758871	CAPS	-1.74699	-1.51162	COL1A1	-3.7406	1.13967
UAP1L1	3.13339	0.84366	SMARCD3	2.74593	-0.956903	UPP1	-1.74699	-1.67952	COL1A1	-1.76553	1.13967
LAMA3	3.2539	1.31219	EMILIN2	2.89068	-1.04829	IFI27	-1.71073	-1.84288	COL1A1	-1.32918	1.13967
CSF1	3.43518	0.809969	EPHA8	2.89068	-1.02056	MAL	-1.71073	-2.8918	TMEM92	-3.48289	2.60643
GALNT11	3.44741	1.04474	SYNE4	3.01118	-3.05981	LRRC56	-1.58496	-1.29522	MAN2B1	-3.48289	0.877071
COL1A1	2.91645	1.13967	MDK	3.11441	-1.17194	MYEOV	-1.55389	-1.23036	MAN2B1	-1.87447	0.877071
MAN2B1	1.86245	0.877071	CXCL14	3.11441	-1.4176	CCDC88B	-1.50599	-1.7401	MMP9	-3.45943	2.51655
MAN2B1	2.44474	0.877071	BEST1	3.13339	-1.288	JDP2	-1.40368	-1.01456	COL4A1	-2.9265	1.17268
MMP9	2.5222	2.51655	ELF3-AS1	3.13339	-1.29515	UBXN10	-1.37851	-1.92098	COL4A1	-2.90796	1.17268
COL4A1	2.89068	1.17268	ABCA7	3.31468	-2.12063	S100P	-1.37851	-1.83018	COL4A1	-2.5025	1.17268
CDH13	2.89068	1.35011	LINC01128	3.31468	-1.33391	SGMS1-AS1	-1.34225	-2.04172	TGFB1I1	-2.90796	0.869222
MECOM	1.72972	1.21336	MYEOV	3.10364	-1.23036	N4BP3	-1.34225	-1.14977	TGFB1I1	-2.66695	0.869222
PCDH7	2.5222	1.00073	FIBCD1	1.54843	-2.69831	N4BP3	-1.1375	-1.14977	SCRN1	-2.74593	1.29807
CCNA1	1.54843	1.98009	FIBCD1	1.61226	-2.69831	GMPR	-1.28011	-1.61496	FAM49B	-2.74593	1.13209
CD99L2	4.20681	1.05484	TMC5	3.31468	-4.06215	CARD10	-1.27805	-0.84489	AFAP1L2	-2.66695	1.20261
ARPC5	3.2539	0.658447	SLC4A2	2.75761	-1.22088	RHBDL1	-1.1375	-1.18129	AFAP1L2	-1.1375	1.20261
COL4A2	1.10599	1.26655	MIB2	1.66893	-1.50634	IZUMO4	-1.1375	-2.26783	CDH13	-2.66695	1.35011
ZC3HAV1	2.89068	1.33525	FASN	1.85022	-1.26372	SMDT1	-1.1375	-1.54151	CRK	-2.66695	0.819827
ZC3HAV1	3.57994	1.33525	FASN	2.5222	-1.26372	MYEOV	-4.75489	-1.23036	CRK	-2.53948	0.819827
KCNC4	2.30899	1.15435	SEMA3B	1.80499	-2.32151	MYEOV	-4.0655	-1.23036	ZNF708	-2.66695	0.94224
LAMA3	3.01118	1.31219	ATP2A1	2.52704	-2.60976	MYEOV	-3.09095	-1.23036	GALNT14	-2.66695	0.896333
TLL1	1.66893	2.96564	TNK2	3.70893	-1.61175	MYEOV	-2.9265	-1.23036	FAM168B	-2.63227	0.968426
NXPE3	1.1375	1.04237	WNK2	2.5222	-1.43381	MYEOV	-1.68329	-1.23036	IDUA	-2.53948	1.26086
PCDHB14	1.36123	1.32009	MIDN	3.13339	-1.07983	MYEOV	-1.52282	-1.23036	PRSS23	-2.3274	1.55766
SEMA4F	1.47624	1.30774	TXNRD2	2.5222	-0.964179	BEST1	-3.69702	-1.288	MECOM	-2.29847	1.21336
SNPH	1.48174	1.15699	DOCK6	1.72972	-1.54811	COLCA1	-3.45943	-2.73149	PCDH7	-2.29847	1.00073
COL22A1	1.49292	2.66201	DOCK6	2.74593	-1.54811	CREBBP	-3.45943	-1.38249	TUSC3	-2.29847	0.795122
COL22A1	1.54843	2.66201	MUC4	1.72972	-3.27479	CREBBP	-1.74699	-1.38249	FAM13A	-2.20163	1.28407
BMP1	1.97243	1.1316	SERPINF1	2.5222	-1.1098	KRT34	-3.45943	-1.25122	FAM13A	-2.00896	1.28407
TTC7B	3.2047	2.15705	MSI1	1.85022	-1.57795	FIBCD1	-3.45943	-2.69831	TBC1D16	-2.13402	0.929547
CCDC93	1.54843	1.90572	SPTBN2	2.19126	-1.18803	TNNI2	-3.45545	-1.75031	TBC1D16	-1.87447	0.929547
WIPF1	1.54843	5.20003	KLF16	1.87447	-1.17736	PLPP2	-3.35121	-0.872227	TBC1D16	-1.39017	0.929547
CCNC	1.54843	1.18406	TMEM205	1.66893	-1.29918	PLPP2	-2.66297	-0.872227	PBXIP1	-2.11548	0.671982
FBXO33	1.72972	0.864298	DOT1L	1.94268	-1.48904	TLCD1	-3.23727	-1.27602	PBXIP1	-1.37851	0.671982
MAPKAP1	1.72972	0.554423	DOT1L	2.72055	-1.48904	PLCB3	-3.16993	-0.938826	DENND5B	-1.95892	2.07777
NFATC1	1.76553	1.07661	TNFSF13	2.6427	-0.966628	PLCB3	-2.66695	-0.938826	MVB12B	-1.95892	1.06305
NFATC1	2.80078	1.07661	REEP6	1.1375	-1.19181	PLCB3	-2.53948	-0.938826	ADGRE2	-1.95345	2.54093
NFATC1	2.89068	1.07661	RNF223	2.98864	-1.25666	PLCB3	-2.32193	-0.938826	SORL1	-1.89793	1.35428
NFATC1	3.44741	1.07661	FUT4	2.5222	-0.848261	PLCB3	-2.15371	-0.938826	CD99L2	-1.8913	1.05484
UNC80	1.77216	2.45083	PALM	3.89395	-2.78127	TMC5	-3.11441	-4.06215	NRP1	-1.87447	1.429
THBS2	1.77216	1.77799	TJP3	1.09954	-1.44547	TIMM44	-3.11441	-1.14752	IL27RA	-1.87447	1.52686
ZNF71	1.84577	0.805313	TJP3	2.89068	-1.44547	SLC4A2	-3.11441	-1.22088	MRAS	-1.87447	1.56719
TMEM147-AS1	1.85022	1.02059	LMTK3	1.37851	-1.64727	SLC4A2	-2.90796	-1.22088	RFTN1	-1.87447	1.72411
PCDHGC3	1.85022	1.5258	MUC16	1.53175	-1.30269	SLC4A2	-2.66297	-1.22088	RFTN1	-1.37851	1.72411
TLL2	1.92338	1.01369	INF2	1.54843	-1.26354	FAM107A	-2.97201	-2.44692	COL13A1	-1.87048	2.53543
TLL2	2.5222	1.01369	INF2	1.57839	-1.26354	FAM107A	-1.50599	-2.44692	ARPC5	-1.85022	0.658447
CAPN14	1.94268	2.88157	MEX3D	1.54843	-1.95674	CARD10	-2.9386	-0.84489	FAXDC2	-1.82209	1.53975
CAPN14	2.89068	2.88157	MEX3D	3.35712	-1.95674	CARD10	-2.19025	-0.84489	RAD54L2	-1.78651	1.07794
VPS53	1.95345	0.944301	SMARCD3	1.54843	-0.956903	CARD10	-1.3155	-0.84489	RAD54L2	-1.77764	1.07794
AGBL5	1.95345	0.805023	SLC25A37	1.54843	-0.987651	CARD10	-1.1375	-0.84489	NPLOC4	-1.77764	0.8041
NFYA	1.99819	1.39063	SLC25A37	3.43518	-0.987651	PDXP	-2.9265	-1.39036	CD68	-1.76625	2.91153
GPR161	2.04373	1.67919	ADIPOR2	1.66893	-1.26611	MIB2	-2.90796	-1.50634	CD68	-1.74699	2.91153
GPR161	2.5222	1.67919	ECI1	1.66893	-1.26385	MIB2	-2.66695	-1.50634	COL4A2	-1.74699	1.26655
AKAP12	2.28615	1.52377	IZUMO4	1.72972	-2.26783	MIB2	-1.1375	-1.50634	COL4A2	-1.50599	1.26655
DISP2	2.5222	2.65474	SYNE4	1.77216	-3.05981	TET3	-2.90796	-0.772576	BEAN1	-1.74699	1.86309
ACTG1	2.5222	0.491614	HYAL1	1.92673	-0.655392	TET3	-1.50599	-0.772576	HAS3	-1.74699	1.63629
PCDHB5	2.5222	2.09385	PKN1	1.94268	-1.5534	SNX8	-2.80735	-0.796242	HAS3	-1.71073	1.63629
BMP6	2.5222	1.83878	PKN1	3.59035	-1.5534	TNFSF14	-2.74593	-3.48179	HAS3	-1.34225	1.63629
UNC119B	2.6427	0.938655	WNT3A	2.5222	-2.28351	TNFSF14	-1.50599	-3.48179	CSF1	-1.74699	0.809969
COL5A2	2.73299	1.23168	WNT3A	2.74593	-2.28351	TNFSF14	-1.1375	-3.48179	CSF1	-1.71073	0.809969
GRK3	2.74593	1.59898	WDR54	2.5222	-0.991556	TEAD4	-2.66695	-1.10892	SPOCD1	-1.74699	2.323
CYP1B1	3.01118	2.48551	IER2	2.6427	-0.701619	NFATC4	-2.66695	-2.7902	MYL9	-1.74699	1.57042
LPAR1	3.01118	1.36881	GOSR1	2.83621	-0.762385	KRT23	-2.66695	-0.84781	MYL9	-1.52282	1.57042
ZNF559	3.31468	0.872657	GOSR1	3.01118	-0.762385	FASN	-2.66695	-1.26372	PLD1	-1.74699	1.37622
MYH16	3.43518	4.53749	PCYT2	2.89068	-0.729832	FASN	-2.29448	-1.26372	MAP9	-1.74699	0.837829
OXCT1	3.68316	1.40959	VEGFA	2.89068	-0.866258	FASN	-1.74699	-1.26372	SV2C	-1.74699	2.6165
APBB1	4.05164	1.11278	PPARGC1B	3.01118	-1.39083	FASN	-1.50599	-1.26372	ZC3HAV1	-1.74699	1.33525
EPB41L3	4.07741	2.06911	PPARGC1B	3.11441	-1.39083	FASN	-1.37851	-1.26372	GALNT11	-1.74699	1.04474
SORL1	2.89068	1.35428	FBP1	3.13339	-1.58388	CFD	-2.66695	-1.24857	GALNT11	-1.64639	1.04474
THBS2	2.28766	1.77799	PHLDA2	3.2539	-1.23696	CFD	-2.07921	-1.24857	NRIP3	-1.71073	3.30564
MAN1A1	2.5222	1.44038	ALMS1	3.2539	-1.88094	SEMA3B	-2.66695	-2.32151	ARMC9	-1.58496	0.782222
KIAA1549L	1.85022	1.7323	PRKCB	3.31468	-2.92776	SEMA3B	-1.50599	-2.32151	ARMC9	-1.09954	0.782222
KIAA1549L	3.85368	1.7323	KCNQ1	3.70044	-2.1484	ATAD3C	-2.55873	-2.15154	NFASC	-1.50599	1.79743
CDK14	2.26872	1.31261	FAM120A	4.42118	-0.849255	ATAD3C	-1.1375	-2.15154	LSS	-1.50599	1.11306
PLPP1	3.31468	1.20389	EPHA8	4.63922	-1.02056	CCDC88B	-2.53948	-1.7401	SAP130	-1.50599	0.93869
AFAP1L2	1.54843	1.20261	ATP6V1B1	2.0982	-5.05153	CCDC88B	-1.34225	-1.7401	TFPI2	-1.50599	1.7117
NTM	1.1375	1.08197	AGAP1	1.37851	-1.10321	CCDC88B	-1.05445	-1.7401	KCNC4	-1.502	1.15435
NTM	1.87447	1.08197	AGAP1	1.46893	-1.10321	CAPS	-2.53948	-1.51162	GPR137B	-1.40368	1.55566
NTM	1.94268	1.08197	AGAP1	1.50776	-1.10321	CAPS	-2.05177	-1.51162	CYB5R3	-1.40368	0.886077
NTM	2.2187	1.08197	AGAP1	1.54843	-1.10321	COX4I2	-2.53948	-3.12075	HAS2	-1.39017	2.94919
NTM	3.01118	1.08197	AGAP1	1.72972	-1.10321	MED24	-2.53558	-0.688103	CHFR	-1.37851	1.04933
NTM	3.13339	1.08197	AGAP1	2.79747	-1.10321	MED24	-1.95345	-0.688103	SCNN1G	-1.37851	1.5435
NTM	3.2539	1.08197	AGAP1	2.89068	-1.10321	ATP2A1	-2.4477	-2.60976	NTM	-1.34225	1.08197
COL4A2	1.54843	1.26655	AGAP1	2.93312	-1.10321	ATP2A1	-1.926	-2.60976	LAMA3	-1.17495	1.31219
COL4A2	1.71073	1.26655	AGAP1	2.96799	-1.10321	TNK2	-2.43887	-1.61175	ZFYVE1	-1.1375	0.941755
COL4A2	1.85022	1.26655	AGAP1	3.2539	-1.10321	ENO1	-2.432	-0.520643	POFUT2	-1.1375	0.768548
COL4A2	2.01487	1.26655	AGAP1	3.35712	-1.10321	ENO1	-2.20163	-0.520643	DERL1	-1.09954	0.894756
COL4A2	2.07349	1.26655	AGAP1	3.70893	-1.10321	ENO1	-1.87447	-0.520643	SORL1	-4.24793	1.35428
COL4A2	2.89068	1.26655	INF2	1.66893	-1.26354	ENO1	-1.50599	-0.520643	SORL1	-3.11441	1.35428
TTC7B	1.94268	2.15705	INF2	1.72972	-1.26354	WNK2	-2.41508	-1.43381	SORL1	-1.1375	1.35428
TTC7B	1.99497	2.15705	INF2	2.12396	-1.26354	WNK2	-2.32193	-1.43381	THBS2	-3.96241	1.77799
TTC7B	2.46142	2.15705	PALM	1.66717	-2.78127	MIDN	-2.41324	-1.07983	THBS2	-2.44018	1.77799
TTC7B	2.5222	2.15705	PALM	1.66893	-2.78127	MIDN	-2.07921	-1.07983	MAN1A1	-3.90689	1.44038
NFATC1	1.1375	1.07661	PALM	2.26178	-2.78127	MIDN	-1.71073	-1.07983	MAN1A1	-2.29847	1.44038
NFATC1	1.52945	1.07661	PALM	2.89068	-2.78127	IFI27	-2.3274	-1.84288	MAN1A1	-1.39017	1.44038
NFATC1	1.53175	1.07661	PALM	3.43518	-2.78127	TXNRD2	-2.3274	-0.964179	KIAA1549L	-3.70044	1.7323
NFATC1	1.67525	1.07661	NCMAP	3.53841	-1.81227	EMILIN2	-2.32193	-1.04829	KIAA1549L	-1.74699	1.7323
NFATC1	1.82768	1.07661	ADIPOR2	3.62869	-1.26611	CAPN12	-2.32193	-1.79613	GPR137B	-3.70044	1.55566
NFATC1	1.86245	1.07661	MLPH	1.58496	-1.39144	CAPN12	-2.29847	-1.79613	GPR137B	-3.11441	1.55566
NFATC1	1.87447	1.07661	MLPH	1.85022	-1.39144	PLEKHB1	-2.29847	-2.0173	GPR137B	-2.43762	1.55566
NFATC1	1.96527	1.07661	MLPH	2.20035	-1.39144	DOCK6	-2.29847	-1.54811	GPR137B	-2.38955	1.55566
NFATC1	1.99497	1.07661	MLPH	2.89068	-1.39144	DOCK6	-1.82768	-1.54811	GPR137B	-2.32978	1.55566
NFATC1	2.14064	1.07661	MLPH	3.68316	-1.39144	MUC4	-2.29847	-3.27479	GPR137B	-2.29448	1.55566
NFATC1	2.17948	1.07661	PPARGC1B	1.54843	-1.39083	UPP1	-2.19025	-1.67952	GPR137B	-2.19833	1.55566
NFATC1	2.46668	1.07661	PPARGC1B	2.21739	-1.39083	P4HTM	-2.13402	-0.728466	GPR137B	-1.95556	1.55566
NFATC1	2.5222	1.07661	PPARGC1B	2.74593	-1.39083	SERPINF1	-2.1181	-1.1098	GPR137B	-1.68842	1.55566
NFATC1	2.62435	1.07661	WNK2	4.30551	-1.43381	SERPINF1	-1.19856	-1.1098	GPR137B	-1.68329	1.55566
NFATC1	2.83621	1.07661	KCNQ1	1.078	-2.1484	SERPINF1	-1.1375	-1.1098	GPR137B	-1.58496	1.55566
NFATC1	2.93587	1.07661	KCNQ1	1.18982	-2.1484	MSI1	-2.11205	-1.57795	CALU	-3.70044	1.87548
NFATC1	3.01118	1.07661	KCNQ1	1.54843	-2.1484	NDUFA4L2	-2.10365	-1.00585	CALU	-2.66695	1.87548
NFATC1	3.13339	1.07661	KCNQ1	1.72972	-2.1484	ZNF768	-2.09249	-0.719989	CDK14	-3.70044	1.31261
NFATC1	3.28493	1.07661	KCNQ1	1.85022	-2.1484	ZNF768	-2.01487	-0.719989	CDK14	-2.68379	1.31261
RFTN1	1.54843	1.72411	KCNQ1	2.01487	-2.1484	ATG16L2	-2.05177	-0.946128	CDK14	-2.66695	1.31261
RFTN1	1.72972	1.72411	KCNQ1	2.26178	-2.1484	MAL	-2.00136	-2.8918	CDK14	-2.46659	1.31261
RFTN1	2.5222	1.72411	KCNQ1	2.38922	-2.1484	B4GALT5	-1.95892	-0.992292	PLS3	-3.70044	1.21159
IDUA	1.66893	1.26086	KCNQ1	2.5222	-2.1484	SPTBN2	-1.95345	-1.18803	PLS3	-2.23269	1.21159
IDUA	2.5433	1.26086	KCNQ1	2.6427	-2.1484	KLF16	-1.95345	-1.17736	SEL1L	-3.64072	0.879692
IDUA	3.1719	1.26086	KCNQ1	2.66297	-2.1484	SLC9A1	-1.92589	-0.855838	SEL1L	-2.27684	0.879692
IDUA	3.53841	1.26086	KCNQ1	2.89068	-2.1484	SLC9A1	-1.74699	-0.855838	SEL1L	-1.58496	0.879692
DNAH5	1.54843	1.26411	KCNQ1	3.01118	-2.1484	MB	-1.89793	-3.93254	SEL1L	-1.44612	0.879692
FYN	1.72972	1.85674	KCNQ1	3.28493	-2.1484	C15orf39	-1.87447	-1.46219	PLPP1	-3.62449	1.20389
FAM49B	1.17979	1.13209	KCNQ1	3.44741	-2.1484	KLK13	-1.87447	-1.56947	AFAP1L2	-3.59392	1.20261
FAM49B	1.72972	1.13209	KCNQ1	3.53841	-2.1484	KLK13	-1.43601	-1.56947	AFAP1L2	-2.01487	1.20261
ZBTB8A	2.89068	0.913384	KCNQ1	4.1496	-2.1484	EPHB6	-1.87447	-1.76209	FSCN1	-3.47627	0.802107
ZBTB8A	3.01118	0.913384	CARD10	3.31468	-0.84489	WTIP	-1.87048	-1.00342	FSCN1	-2.93312	0.802107
CDH13	1.54843	1.35011	DOT1L	1.72445	-1.48904	WTIP	-1.77764	-1.00342	FSCN1	-2.66695	0.802107
CDH13	1.67525	1.35011	DOT1L	3.43518	-1.48904	WTIP	-1.50599	-1.00342	FSCN1	-2.13402	0.802107
CDH13	2.15079	1.35011	DOT1L	3.57994	-1.48904	DOT1L	-1.74699	-1.48904	FSCN1	-2.04287	0.802107
VPS53	1.72972	0.944301	SLC6A17	1.85022	-2.17615	QRICH2	-1.7437	-1.62995	FSCN1	-2.00136	0.802107
VPS53	3.35712	0.944301	ABCA7	1.1375	-2.12063	QRICH2	-1.71621	-1.62995	FSCN1	-1.58496	0.802107
VPS53	3.57994	0.944301	ABCA7	1.37851	-2.12063	QRICH2	-1.36678	-1.62995	FSCN1	-1.50599	0.802107
MAP4K4	1.66893	0.511212	ABCA7	1.54843	-2.12063	ISYNA1	-1.72886	-1.53848	FSCN1	-1.34225	0.802107
MAP4K4	2.01487	0.511212	ABCA7	2.50596	-2.12063	CHD1	-1.71073	-0.814991	HACD1	-3.45943	1.05519
MAP4K4	2.89068	0.511212	ABCA7	2.74593	-2.12063	HGD	-1.59502	-2.73175	HACD1	-1.95345	1.05519
OSMR	2.6427	1.18926	ABCA7	3.13339	-2.12063	RASGRP2	-1.58496	-2.73168	HACD1	-1.50599	1.05519
UST	1.37851	1.29006	ABCA7	3.42275	-2.12063	RASGRP2	-1.09954	-2.73168	NRP1	-3.45943	1.429
UST	1.46722	1.29006	SSBP3	1.25801	-1.25417	HES6	-1.58496	-1.31922	RHOBTB1	-1.60408	1.63993
UST	2.57374	1.29006	SSBP3	1.45152	-1.25417	TNFSF13	-1.52282	-0.966628	RHOBTB1	-1.50599	1.63993
UST	2.83621	1.29006	SSBP3	1.72972	-1.25417	MKNK2	-1.52282	-1.62895	NTM	-3.45943	1.08197
COL4A1	1.54843	1.17268	SSBP3	1.86245	-1.25417	MKNK2	-1.50599	-1.62895	NTM	-3.08696	1.08197
COL4A1	1.66893	1.17268	SSBP3	2.26178	-1.25417	MKNK2	-1.34225	-1.62895	NTM	-2.66695	1.08197
COL4A1	3.01118	1.17268	SSBP3	2.89068	-1.25417	REC8	-1.50599	-0.954866	NTM	-2.29847	1.08197
LBH	2.5222	1.11222	SSBP3	3.13339	-1.25417	MYLPF	-1.50599	-2.76693	NTM	-2.14612	1.08197
RAD54L2	1.54843	1.07794	SIGIRR	1.54843	-1.57209	FBXL19	-1.50599	-2.54485	NTM	-1.95345	1.08197
RAD54L2	1.72445	1.07794	TEAD4	1.54843	-1.10892	REEP6	-1.50599	-1.19181	NTM	-1.71073	1.08197
SLC9B2	2.5222	1.15238	TEAD4	1.71321	-1.10892	RNF223	-1.50599	-1.25666	NTM	-1.50599	1.08197
CDK2AP1	2.5222	0.938768	TEAD4	2.24142	-1.10892	CCK	-1.50599	-1.81815	NTM	-1.502	1.08197
MAPKAP1	1.36123	0.554423	TEAD4	2.5222	-1.10892	TBC1D1	-1.50599	-0.662291	PGM2L1	-3.45943	0.814148
MAPKAP1	2.5222	0.554423	TEAD4	2.89068	-1.10892	LTC4S	-1.50599	-1.62166	COL4A2	-3.45943	1.26655
MAPKAP1	3.45943	0.554423	TEAD4	3.90689	-1.10892	SIGIRR	-1.502	-1.57209	COL4A2	-3.4543	1.26655
MGLL	1.54843	1.62718	NTF3	1.1375	-2.18036	ZNF652	-1.37851	-0.866465	COL4A2	-3.14964	1.26655
MGLL	1.85022	1.62718	MSI2	1.25801	-1.54954	FUT4	-1.32918	-0.848261	COL4A2	-2.90796	1.26655
MGLL	1.95345	1.62718	MSI2	1.40368	-1.54954	PALM	-1.25929	-2.78127	COL4A2	-2.75804	1.26655
MGLL	2.89068	1.62718	CCDC57	1.66893	-1.94356	H19	-1.1375	-3.05457	COL4A2	-2.74593	1.26655
MGLL	3.11441	1.62718	CCDC57	2.89068	-1.94356	ARRB2	-1.1375	-1.16246	COL4A2	-2.24295	1.26655
DRAM1	1.54843	0.960412	TNK2	1.54843	-1.61175	MSI2	-1.1375	-1.54954	COL4A2	-1.87447	1.26655
MVB12B	1.54843	1.06305	TNK2	2.5222	-1.61175	TF	-1.1375	-1.73688	COL4A2	-1.83359	1.26655
MVB12B	1.95345	1.06305	PRKCB	1.54843	-2.92776	SLC7A1	-1.09954	-0.89617	COL4A2	-1.77764	1.26655
MVB12B	2.71848	1.06305	PRKCB	3.45943	-2.92776	ABCA7	-1.09954	-2.12063	COL4A2	-1.68329	1.26655
FAM47E-STBD1	2.89068	1.64302	MUC4	1.47639	-3.27479	ATP6V1B1	-4.85798	-5.05153	COL4A2	-1.50387	1.26655
FAM47E-STBD1	3.2539	1.64302	MUC4	1.53175	-3.27479	ATP6V1B1	-2.29847	-5.05153	COL4A2	-1.09954	1.26655
AKAP12	2.41221	1.52377	MUC4	2.6427	-3.27479	ATP6V1B1	-2.14684	-5.05153	TTC7B	-3.45943	2.15705
PRSS23	3.2539	1.55766	MUC4	3.35712	-3.27479	ATP6V1B1	-1.50599	-5.05153	TTC7B	-3.11441	2.15705
PRSS23	3.45943	1.55766	SNX8	1.6081	-0.796242	ATP6V1B1	-1.36672	-5.05153	TTC7B	-2.90796	2.15705
ATRN	1.25801	1.18617	SNX8	2.89068	-0.796242	AGAP1	-4.64386	-1.10321	TTC7B	-2.66695	2.15705
ATP9A	1.36123	1.26808	SNX8	3.77345	-0.796242	AGAP1	-3.90689	-1.10321	TTC7B	-2.53948	2.15705
ATP9A	1.60395	1.26808	LMTK3	1.54843	-1.64727	AGAP1	-3.29498	-1.10321	TTC7B	-2.11219	2.15705
ATP9A	1.72972	1.26808	LMTK3	2.5222	-1.64727	AGAP1	-3.27302	-1.10321	TTC7B	-1.87048	2.15705
ATP9A	3.43518	1.26808	TXNRD2	1.85022	-0.964179	AGAP1	-2.90796	-1.10321	TTC7B	-1.76553	2.15705
AP1S3	1.8933	1.81393	TXNRD2	2.55873	-0.964179	AGAP1	-2.53948	-1.10321	TTC7B	-1.74699	2.15705
AP1S3	3.53841	1.81393	TXNRD2	2.6427	-0.964179	AGAP1	-2.48067	-1.10321	TTC7B	-1.50599	2.15705
EOGT	2.11548	1.36656	TXNRD2	2.89068	-0.964179	AGAP1	-2.44018	-1.10321	TTC7B	-1.502	2.15705
CACNA2D1	3.31759	2.08895	TJP3	1.21673	-1.44547	AGAP1	-2.3274	-1.10321	TTC7B	-1.34225	2.15705
COL22A1	2.89068	2.66201	TJP3	2.6427	-1.44547	AGAP1	-2.32193	-1.10321	NFATC1	-3.45943	1.07661
COL22A1	3.01118	2.66201	TMC5	1.36123	-4.06215	AGAP1	-2.3115	-1.10321	NFATC1	-2.93312	1.07661
SHROOM2	2.89068	1.27171	EMILIN2	2.12396	-1.04829	AGAP1	-2.29847	-1.10321	NFATC1	-2.9265	1.07661
FARP2	1.77216	1.02575	ATAD3C	1.99497	-2.15154	AGAP1	-2.26641	-1.10321	NFATC1	-2.90796	1.07661
COL13A1	2.38922	2.53543	ATAD3C	2.20163	-2.15154	AGAP1	-2.13402	-1.10321	NFATC1	-2.66695	1.07661
COL13A1	2.5222	2.53543	WTIP	1.84577	-1.00342	AGAP1	-2.11548	-1.10321	NFATC1	-2.14064	1.07661
COL13A1	2.89068	2.53543	LSP1	1.54843	-2.57379	AGAP1	-1.99589	-1.10321	NFATC1	-1.95345	1.07661
RASA3	1.1375	1.62201	LSP1	2.89068	-2.57379	AGAP1	-1.95345	-1.10321	NFATC1	-1.73074	1.07661
RASA3	1.37851	1.62201	LSP1	3.11441	-2.57379	AGAP1	-1.8913	-1.10321	NFATC1	-1.71621	1.07661
RASA3	1.72972	1.62201	TIMP2	1.54843	-1.54892	AGAP1	-1.87447	-1.10321	NFATC1	-1.52282	1.07661
RASA3	1.77216	1.62201	TIMP2	1.85022	-1.54892	AGAP1	-1.65762	-1.10321	NFATC1	-1.37851	1.07661
RASA3	1.85022	1.62201	TIMP2	2.5222	-1.54892	AGAP1	-1.65522	-1.10321	NFATC1	-1.1375	1.07661
RASA3	2.0805	1.62201	SEC1P	1.37851	-3.75614	AGAP1	-1.64639	-1.10321	SFT2D2	-3.45943	0.904648
RASA3	2.5222	1.62201	SH2D4A	3.53841	-1.09125	AGAP1	-1.58496	-1.10321	SFT2D2	-2.29448	0.904648
RASA3	2.89068	1.62201	SGF29	1.54843	-1.53043	AGAP1	-1.50599	-1.10321	SFT2D2	-1.87447	0.904648
RASA3	3.62869	1.62201	SGF29	3.44875	-1.53043	AGAP1	-1.502	-1.10321	RFTN1	-3.45943	1.72411
RASA3	3.77345	1.62201	SERPINF1	3.2047	-1.1098	AGAP1	-1.1375	-1.10321	RFTN1	-1.50599	1.72411
RBFOX2	2.5222	0.694413	SLC16A3	2.96633	-1.32261	INF2	-4.39232	-1.26354	IDUA	-3.45943	1.26086
RBFOX2	3.2539	0.694413	SLC16A3	3.44741	-1.32261	INF2	-3.48289	-1.26354	IDUA	-1.50599	1.26086
NOD1	2.6427	1.20209	SPTBN2	1.54843	-1.18803	INF2	-2.9265	-1.26354	DNAH5	-3.45943	1.26411
NOD1	3.43518	1.20209	SPTBN2	1.99819	-1.18803	INF2	-2.75804	-1.26354	FYN	-3.45943	1.85674
CHFR	3.00871	1.04933	SLC9A3R2	1.72972	-1.01869	INF2	-1.95345	-1.26354	FYN	-2.90796	1.85674
CHFR	3.59984	1.04933	FAM107B	2.26872	-0.877366	INF2	-1.74699	-1.26354	FYN	-1.87447	1.85674
CHFR	3.68316	1.04933	FAM107B	2.89068	-0.877366	INF2	-1.58496	-1.26354	FAM49B	-3.45943	1.13209
ANTXR1	3.13339	1.18101	SLC12A5	1.54843	-2.16959	INF2	-1.44057	-1.26354	FAM49B	-3.17584	1.13209
TLL2	1.54828	1.01369	SLC12A5	3.31468	-2.16959	PALM	-4.24793	-2.78127	FAM49B	-2.9265	1.13209
TLL2	1.66893	1.01369	R3HDM2	1.99497	-1.36974	PALM	-4.08746	-2.78127	FAM49B	-2.50321	1.13209
TLL2	1.85022	1.01369	SLC9A1	3.53841	-0.855838	PALM	-3.59984	-2.78127	FAM49B	-2.05177	1.13209
TLL2	2.6427	1.01369	SLC25A37	2.0982	-0.987651	PALM	-3.45943	-2.78127	ZBTB8A	-3.35121	0.913384
TLL2	3.43518	1.01369	NDUFA4L2	1.85022	-1.00585	PALM	-2.90796	-2.78127	EMB	-3.35121	1.92045
NTN4	2.05915	1.35955	NDUFA4L2	3.13339	-1.00585	PALM	-2.74593	-2.78127	EMB	-2.19025	1.92045
NTN4	3.62869	1.35955	VWF	2.06254	-1.67334	PALM	-2.64481	-2.78127	EMB	-1.09954	1.92045
KLF12	1.63854	1.383	CREBBP	3.02351	-1.38249	PALM	-2.60117	-2.78127	CCND2	-3.29498	1.05456
NPLOC4	1.12776	0.8041	MUC16	4.22766	-1.30269	PALM	-2.32193	-2.78127	BEAN1	-3.29498	1.86309
NPLOC4	1.71347	0.8041	WNT3A	4.73074	-2.28351	PALM	-2.29334	-2.78127	BEAN1	-2.9265	1.86309
GPR161	1.72972	1.67919	SNHG17	2.5222	-1.4269	PALM	-2.19025	-2.78127	BEAN1	-2.11548	1.86309
GPR161	2.86093	1.67919	KRT8	2.89068	-0.604391	PALM	-2.07921	-2.78127	CDH13	-3.29498	1.35011
POFUT2	1.54843	0.768548	FASN	1.61405	-1.26372	PALM	-2.07039	-2.78127	CDH13	-2.74593	1.35011
POFUT2	1.66893	0.768548	FASN	1.85843	-1.26372	PALM	-2.02748	-2.78127	CDH13	-2.43887	1.35011
POFUT2	3.31468	0.768548	SH3GL3	2.5222	-1.16604	PALM	-1.99589	-2.78127	CDH13	-2.29847	1.35011
ARMC9	2.89068	0.782222	SH3GL3	3.01118	-1.16604	PALM	-1.95345	-2.78127	CDH13	-1.87447	1.35011
DGKG	1.72972	2.34916	ATP2A1	1.77216	-2.60976	PALM	-1.87447	-2.78127	CDH13	-1.83799	1.35011
DGKG	2.32423	2.34916	MED24	1.54843	-0.688103	PALM	-1.74699	-2.78127	CDH13	-1.7905	1.35011
DGKG	2.89068	2.34916	MED24	1.95345	-0.688103	PALM	-1.71621	-2.78127	CDH13	-1.74699	1.35011
DGKG	3.13339	2.34916	MED24	2.12396	-0.688103	PALM	-1.68329	-2.78127	CDH13	-1.65522	1.35011
DPYSL3	2.5222	1.86076	UPP1	2.6427	-1.67952	PALM	-1.1375	-2.78127	CDH13	-1.50599	1.35011
DPYSL3	3.57994	1.86076	NQO2	1.85022	-0.953926	B4GALT5	-4.24793	-0.992292	CDH13	-1.34225	1.35011
FBLN5	1.66893	5.00841	PTPRD	1.36123	-1.60385	B4GALT5	-2.81219	-0.992292	VPS53	-3.29498	0.944301
FBLN5	1.72972	5.00841	PTPRD	1.72972	-1.60385	B4GALT5	-2.53948	-0.992292	VPS53	-3.11441	0.944301
FBLN5	3.11441	5.00841	PTPRD	2.44474	-1.60385	B4GALT5	-2.3274	-0.992292	VPS53	-2.90796	0.944301
TBC1D16	1.1375	0.929547	PTPRD	2.58273	-1.60385	NCMAP	-4.11264	-1.81227	VPS53	-2.80735	0.944301
TBC1D16	1.27462	0.929547	SIX1	3.01118	-2.64905	NCMAP	-3.45545	-1.81227	VPS53	-2.74593	0.944301
TBC1D16	1.45152	0.929547	CYBA	3.2539	-1.46098	NCMAP	-2.60353	-1.81227	VPS53	-2.68379	0.944301
TBC1D16	2.5222	0.929547	CYBA	3.31468	-1.46098	NCMAP	-2.53948	-1.81227	VPS53	-2.66297	0.944301
TBC1D16	2.6427	0.929547	MOCOS	2.89068	-1.56765	NCMAP	-2.07039	-1.81227	VPS53	-2.62062	0.944301
TBC1D16	2.89068	0.929547	RNF223	1.38734	-1.25666	NCMAP	-1.95345	-1.81227	VPS53	-2.53948	0.944301
TBC1D16	3.2539	0.929547	TBC1D1	1.54843	-0.662291	NCMAP	-1.87447	-1.81227	VPS53	-2.4477	0.944301
LSS	1.1375	1.11306	TBC1D1	2.0982	-0.662291	NCMAP	-1.84139	-1.81227	VPS53	-2.37744	0.944301
SPECC1L-ADORA2A	1.25801	3.25467	ARRB2	2.5222	-1.16246	NCMAP	-1.6941	-1.81227	VPS53	-2.32193	0.944301
SPECC1L-ADORA2A	1.72972	3.25467	CRMP1	1.53175	-0.974783	ADIPOR2	-4.08746	-1.26611	VPS53	-2.31877	0.944301
TMEM132B	1.54843	2.88178	CRMP1	1.72972	-0.974783	ADIPOR2	-2.5502	-1.26611	VPS53	-1.85644	0.944301
TMEM132B	1.66893	2.88178	FIBCD1	1.24894	-2.69831	ADIPOR2	-2.19025	-1.26611	VPS53	-1.76553	0.944301
TMEM132B	1.72972	2.88178	FIBCD1	2.5222	-2.69831	ADIPOR2	-2.11548	-1.26611	VPS53	-1.72459	0.944301
TMEM132B	2.38922	2.88178	P4HTM	3.2539	-0.728466	ADIPOR2	-2.07039	-1.26611	VPS53	-1.50599	0.944301
TMEM132B	3.2539	2.88178	TIMM44	3.13339	-1.14752	ADIPOR2	-1.74699	-1.26611	VPS53	-1.32918	0.944301
LHFPL2	1.75548	1.10424	RASGRP2	3.13339	-2.73168	ADIPOR2	-1.68819	-1.26611	VPS53	-1.28011	0.944301
LHFPL2	2.6427	1.10424	MAP4K1	2.89068	-3.22969	ADIPOR2	-1.5433	-1.26611	VPS53	-1.1375	0.944301
SEL1L3	2.5222	0.9414	LEMD1	3.44741	-1.40299	ADIPOR2	-1.51046	-1.26611	STX12	-3.29498	1.25384
GRM1	2.89068	3.10452	ALMS1	2.46142	-1.88094	ADIPOR2	-1.50599	-1.26611	MAP4K4	-3.29498	0.511212
GRM1	4.04638	3.10452	SLC7A1	1.54843	-0.89617	MLPH	-4.08746	-1.39144	MAP4K4	-2.84425	0.511212
SGK1	1.72972	1.06897	FAM3D	2.18848	-1.84695	MLPH	-1.71073	-1.39144	MAP4K4	-2.80735	0.511212
SGK1	3.01118	1.06897	FAM3D	3.2539	-1.84695	MLPH	-1.53492	-1.39144	MAP4K4	-2.38336	0.511212
SV2C	1.54843	2.6165	NXPH4	3.0161	-0.758871	PPARGC1B	-3.98185	-1.39083	MAP4K4	-1.98615	0.511212
SV2C	1.78523	2.6165	LRRC56	2.34091	-1.29522	PPARGC1B	-2.90796	-1.39083	PLD1	-3.29498	1.37622
SV2C	2.79747	2.6165	LRRC56	3.31468	-1.29522	PPARGC1B	-2.84915	-1.39083	PLD1	-2.66695	1.37622
LRP6	1.51277	0.652176	SMARCD3	1.1375	-0.956903	PPARGC1B	-2.74593	-1.39083	PLD1	-2.05177	1.37622
LRP6	1.54843	0.652176	CCDC88B	1.33148	-1.7401	PPARGC1B	-2.66695	-1.39083	PLD1	-1.44057	1.37622
LRP6	2.5222	0.652176	CCDC88B	3.01118	-1.7401	PPARGC1B	-2.66297	-1.39083	OSMR	-3.29498	1.18926
LAMA3	2.89068	1.31219	FAM107A	1.45522	-2.44692	PPARGC1B	-2.53948	-1.39083	UST	-3.29498	1.29006
SEC14L2	1.54843	1.01768	STOX1	1.54843	-1.16529	PPARGC1B	-2.29448	-1.39083	UST	-2.40169	1.29006
GALNT14	1.99497	0.896333	MEX3D	1.66893	-1.95674	PPARGC1B	-2.11548	-1.39083	UST	-2.13402	1.29006
GALNT14	2.18848	0.896333	TNNI2	1.72972	-1.75031	PPARGC1B	-2.00896	-1.39083	UST	-1.87447	1.29006
GALNT14	2.5222	0.896333	TNNI2	2.89068	-1.75031	PPARGC1B	-1.95892	-1.39083	UST	-1.74699	1.29006
TUSC3	1.51277	0.795122	GJC2	1.77216	-3.15314	PPARGC1B	-1.77764	-1.39083	UST	-1.22897	1.29006
TUSC3	2.0982	0.795122	BPHL	1.77216	-0.910328	PPARGC1B	-1.74699	-1.39083	COL4A1	-3.11988	1.17268
CAMKK2	3.57994	0.666107	RAB17	1.86245	-1.35835	PPARGC1B	-1.52282	-1.39083	COL4A1	-2.53948	1.17268
SCN2A	3.2539	3.14268	RAB17	2.5222	-1.35835	WNK2	-3.96241	-1.43381	COL4A1	-1.95345	1.17268
MSMO1	2.74593	0.897513	MTIF2	1.94268	-0.662199	WNK2	-3.70044	-1.43381	COL4A1	-1.82417	1.17268
TMCC3	1.72972	1.39028	MTIF2	2.88776	-0.662199	WNK2	-3.3626	-1.43381	COL4A1	-1.74699	1.17268
GLIPR2	2.5222	1.44288	CCDC151	2.00539	-4.10615	WNK2	-3.23727	-1.43381	COL4A1	-1.1375	1.17268
SEMA7A	2.5222	2.15818	AHI1	2.09925	-1.60399	WNK2	-3.23135	-1.43381	CD44	-3.11441	1.35628
TTLL7	3.31468	2.24967	LINC01133	2.5222	-1.84832	WNK2	-3.05889	-1.43381	LBH	-3.11441	1.11222
EYA3	2.83621	0.783697	KIF3B	2.5222	-1.05249	WNK2	-2.98864	-1.43381	RAD54L2	-3.11441	1.07794
DENND5B	2.5222	2.07777	SNHG1	2.6427	-2.00146	WNK2	-2.75141	-1.43381	RAD54L2	-2.66695	1.07794
UNC80	1.1375	2.45083	SYT8	2.89068	-1.07885	WNK2	-2.66695	-1.43381	RAD54L2	-2.53948	1.07794
LCP1	1.46802	1.04648	DOCK6	2.89068	-1.54811	WNK2	-2.66297	-1.43381	RAD54L2	-1.58496	1.07794
EML1	3.80367	2.58004	DOCK6	3.62869	-1.54811	WNK2	-2.5025	-1.43381	RAD54L2	-1.502	1.07794
CDH6	1.54843	3.5245	CHCHD10	2.89068	-2.16172	WNK2	-2.29334	-1.43381	FBXO32	-3.10398	0.844413
CDH6	2.5222	3.5245	PHYHD1	2.89068	-2.62096	WNK2	-2.11548	-1.43381	FBXO32	-2.69041	0.844413
MYH16	2.6427	4.53749	SEMA3B	3.53841	-2.32151	WNK2	-2.09504	-1.43381	FBXO32	-2.30204	0.844413
MYH16	3.01118	4.53749	CHD1	3.57994	-0.814991	WNK2	-2.08071	-1.43381	FBXO32	-1.95345	0.844413
OXCT1	2.89068	1.40959				WNK2	-1.96556	-1.43381	FBXO32	-1.87447	0.844413
SCNN1G	3.01118	1.5435				WNK2	-1.926	-1.43381	SLC9B2	-3.08924	1.15238
MRAS	4.89964	1.56719				WNK2	-1.89862	-1.43381	CDK2AP1	-3.08696	0.938768
ZC3HAV1	2.50449	1.33525				WNK2	-1.87048	-1.43381	MAPKAP1	-3.08696	0.554423
YWHAZ	1.54843	0.540882				WNK2	-1.86528	-1.43381	MAPKAP1	-2.53948	0.554423
PRKD1	3.53841	3.04909				WNK2	-1.71073	-1.43381	MAPKAP1	-2.43887	0.554423
TRAF3IP3	1.54843	1.14368				WNK2	-1.50428	-1.43381	MAPKAP1	-1.87447	0.554423
THRB	1.54843	1.60433				WNK2	-1.32918	-1.43381	MGLL	-3.03562	1.62718
PDCD6	1.8097	0.93422				WNK2	-1.22239	-1.43381	MGLL	-2.5502	1.62718
ITM2C	2.74948	0.68229				WNK2	-1.1375	-1.43381	MGLL	-2.13402	1.62718
HTR7	2.5222	1.94847				WNK2	-1.09954	-1.43381	MGLL	-2.11548	1.62718
KCNC4	1.54843	1.15435				KCNQ1	-3.90689	-2.1484	MGLL	-1.95345	1.62718
EPB41L3	1.61405	2.06911				KCNQ1	-3.45943	-2.1484	MGLL	-1.71073	1.62718
EPB41L3	1.72972	2.06911				KCNQ1	-3.45545	-2.1484	MGLL	-1.52282	1.62718
NFASC	1.1375	1.79743				KCNQ1	-3.25601	-2.1484	MGLL	-1.50599	1.62718
IL13RA1	1.66893	0.912882				KCNQ1	-3.08696	-2.1484	MGLL	-1.40368	1.62718
IL27RA	2.5222	1.52686				KCNQ1	-2.90796	-2.1484	MGLL	-1.32918	1.62718
CYB5R3	1.1375	0.886077				KCNQ1	-2.89068	-2.1484	DRAM1	-2.98864	0.960412
CYB5R3	3.04019	0.886077				KCNQ1	-2.69041	-2.1484	PDIA6	-2.26641	0.503768
RAB7A	1.63114	0.746825				KCNQ1	-2.68379	-2.1484	MVB12B	-2.9386	1.06305
RAB7A	1.72972	0.746825				KCNQ1	-2.66695	-2.1484	MVB12B	-2.90796	1.06305
COL1A1	1.28801	1.13967				KCNQ1	-2.66297	-2.1484	MVB12B	-2.23269	1.06305
AMPD2	3.52764	0.856484				KCNQ1	-2.53948	-2.1484	MVB12B	-1.926	1.06305
ACTR1A	1.66893	0.655819				KCNQ1	-2.43887	-2.1484	MVB12B	-1.71073	1.06305
ACTR1A	3.53841	0.655819				KCNQ1	-2.29847	-2.1484	MVB12B	-1.50599	1.06305
PLAUR	1.1375	0.843545				KCNQ1	-1.95936	-2.1484	MVB12B	-1.17495	1.06305
PLAUR	1.91796	0.843545				KCNQ1	-1.95345	-2.1484	MVB12B	-1.09954	1.06305
MTFMT	1.36123	1.52013				KCNQ1	-1.8913	-2.1484	FAM47E-STBD1	-2.9386	1.64302
PDE4B	1.37851	4.6282				KCNQ1	-1.87447	-2.1484	AKAP12	-2.9386	1.52377
PDE4B	2.89068	4.6282				KCNQ1	-1.74699	-2.1484	AKAP12	-2.29847	1.52377
PDE4B	3.62869	4.6282				KCNQ1	-1.71073	-2.1484	AKAP12	-1.68329	1.52377
PROS1	1.45152	1.6495				KCNQ1	-1.58496	-2.1484	AKAP12	-1.40368	1.52377
ATP8B4	1.54843	2.07534				KCNQ1	-1.52282	-2.1484	AKAP12	-1.34225	1.52377
ATP8B4	2.04373	2.07534				KCNQ1	-1.50599	-2.1484	ITGB6	-2.91414	1.473
BMP6	1.54843	1.83878				KCNQ1	-1.1375	-2.1484	NRBF2	-2.90796	1.21525
BMP6	1.66893	1.83878				PPP1R9B	-3.90689	-1.43342	NRBF2	-2.5025	1.21525
BMP6	1.77216	1.83878				PPP1R9B	-2.57012	-1.43342	PRSS23	-2.90796	1.55766
BMP6	2.89068	1.83878				PPP1R9B	-1.4636	-1.43342	NOX4	-2.90796	4.00488
ZFYVE1	1.5583	0.941755				CARD10	-3.90689	-0.84489	PLBD2	-2.90796	0.762229
CAP2	1.63651	0.772294				CARD10	-2.90796	-0.84489	PLBD2	-2.66695	0.762229
CAP2	3.9915	0.772294				CARD10	-2.66695	-0.84489	ATRN	-2.90796	1.18617
INPP5K	1.65226	0.752276				CARD10	-2.43762	-0.84489	ATRN	-2.29847	1.18617
FSTL5	1.66893	2.60164				CARD10	-2.29847	-0.84489	ATP9A	-2.90796	1.26808
FSTL5	1.99497	2.60164				CARD10	-2.28051	-0.84489	ATP9A	-2.66695	1.26808
FSTL5	2.5222	2.60164				CARD10	-2.07039	-0.84489	ATP9A	-2.64481	1.26808
COL5A2	1.69644	1.23168				CARD10	-2.05667	-0.84489	ATP9A	-2.55873	1.26808
ZNF841	2.69425	1.408				CARD10	-2.01487	-0.84489	ATP9A	-2.52859	1.26808
SCAMP1	1.72972	1.61073				CARD10	-1.74699	-0.84489	ATP9A	-2.47402	1.26808
GPR176	1.86245	2.35071				CARD10	-1.73304	-0.84489	ATP9A	-2.3274	1.26808
DYRK3	2.01487	1.23427				DOT1L	-3.85137	-1.48904	ATP9A	-2.01618	1.26808
NRIP3	2.0982	3.30564				DOT1L	-3.70044	-1.48904	ATP9A	-1.87447	1.26808
ZNF43	2.12396	0.704122				DOT1L	-3.11988	-1.48904	ATP9A	-1.72459	1.26808
ZNF43	3.2539	0.704122				DOT1L	-2.57012	-1.48904	ATP9A	-1.53231	1.26808
FAXDC2	2.2187	1.53975				DOT1L	-2.50321	-1.48904	ATP9A	-1.50599	1.26808
SLC5A1	2.27422	2.8456				DOT1L	-2.43296	-1.48904	ATP9A	-1.40368	1.26808
PDCD1LG2	2.46142	1.11781				DOT1L	-2.34637	-1.48904	ATP9A	-1.1375	1.26808
FERMT2	2.5222	2.22292				DOT1L	-2.32193	-1.48904	AP1S3	-2.90796	1.81393
TUBB3	2.5222	1.67348				DOT1L	-2.29847	-1.48904	AP1S3	-2.57012	1.81393
TUBB3	3.13339	1.67348				DOT1L	-2.17237	-1.48904	AP1S3	-2.01487	1.81393
TCF4	2.5222	1.32452				DOT1L	-2.13402	-1.48904	AP1S3	-1.926	1.81393
ADGRE2	2.5222	2.54093				DOT1L	-2.03087	-1.48904	AP1S3	-1.50599	1.81393
ADGRE2	3.01118	2.54093				DOT1L	-1.87447	-1.48904	EOGT	-1.62149	1.36656
ARPC5	2.5222	0.658447				DOT1L	-1.58496	-1.48904	TLL1	-2.90796	2.96564
AFAP1L1	2.5222	2.64136				DOT1L	-1.52282	-1.48904	TLL1	-2.29847	2.96564
AFAP1L1	4.94209	2.64136				DOT1L	-1.50599	-1.48904	PCDH7	-2.90796	1.00073
TSPAN7	2.5222	2.59464				DOT1L	-1.44021	-1.48904	PCDH7	-1.8913	1.00073
PANK1	2.89068	1.00039				DOT1L	-1.37851	-1.48904	PCDH7	-1.75318	1.00073
POSTN	2.89068	3.09906				DOT1L	-1.34225	-1.48904	PCDH7	-1.52282	1.00073
CDK5R1	2.89068	1.36651				DOT1L	-1.31971	-1.48904	IL31RA	-2.90796	1.42908
CCDC93	2.89068	1.90572				SLC6A17	-3.85137	-2.17615	IL31RA	-2.29847	1.42908
STON1-GTF2A1L	2.89068	2.37754				SLC6A17	-3.08696	-2.17615	IL31RA	-1.43601	1.42908
SERPINE1	2.89068	1.62104				SLC6A17	-1.87447	-2.17615	CACNA2D1	-2.90796	2.08895
RIT1	2.91645	0.758303				SLC6A17	-1.50099	-2.17615	CACNA2D1	-2.29847	2.08895
STAT2	3.13339	1.27654				BFSP2-AS1	-3.72561	-3.20443	CACNA2D1	-2.29448	2.08895
TMEM170B	3.13339	1.87756				ABCA7	-3.70044	-2.12063	CACNA2D1	-1.94753	2.08895
TOX	3.31468	4.60352				ABCA7	-2.26395	-2.12063	CACNA2D1	-1.502	2.08895
CRK	3.35712	0.819827				ABCA7	-2.19616	-2.12063	COL22A1	-2.90796	2.66201
CMBL	3.43518	1.62437				ABCA7	-2.11548	-2.12063	COL22A1	-2.29847	2.66201
TCTN2	3.85368	1.12408				ABCA7	-1.74699	-2.12063	COL22A1	-2.21299	2.66201
NRAS	4.05164	1.24819				ABCA7	-1.25929	-2.12063	COL22A1	-1.74699	2.66201
						REEP6	-3.70044	-1.19181	COL22A1	-1.1375	2.66201
						REEP6	-1.1375	-1.19181	CPA6	-2.90796	1.97145
						SSBP3	-3.70044	-1.25417	CPA6	-1.72384	1.97145
						SSBP3	-3.48289	-1.25417	CPA6	-1.68329	1.97145
						SSBP3	-3.44812	-1.25417	SHROOM2	-2.90796	1.27171
						SSBP3	-3.11441	-1.25417	SHROOM2	-2.74593	1.27171
						SSBP3	-2.68379	-1.25417	FARP2	-2.80735	1.02575
						SSBP3	-2.66695	-1.25417	FARP2	-2.32193	1.02575
						SSBP3	-2.26641	-1.25417	FARP2	-2.29847	1.02575
						SSBP3	-1.35364	-1.25417	FARP2	-1.95345	1.02575
						SSBP3	-1.34225	-1.25417	FARP2	-1.926	1.02575
						SSBP3	-1.09954	-1.25417	FARP2	-1.76553	1.02575
						SMDT1	-3.70044	-1.54151	MET	-2.80337	1.68885
						CORO2A	-3.70044	-0.675574	EGF	-2.79291	1.38971
						CORO2A	-3.25601	-0.675574	EGF	-2.37744	1.38971
						CORO2A	-2.61606	-0.675574	EGF	-1.52629	1.38971
						CORO2A	-2.46687	-0.675574	GCNT1	-2.76321	1.33173
						CORO2A	-2.37744	-0.675574	GCNT1	-2.26641	1.33173
						CORO2A	-2.29847	-0.675574	GRHL3	-2.7514	1.11421
						CORO2A	-2.19025	-0.675574	GRHL3	-1.98926	1.11421
						CORO2A	-1.50599	-0.675574	GRHL3	-1.17173	1.11421
						CORO2A	-1.1375	-0.675574	COL13A1	-2.74593	2.53543
						SIGIRR	-3.45943	-1.57209	COL13A1	-2.66695	2.53543
						SIGIRR	-2.90796	-1.57209	COL13A1	-2.50321	2.53543
						TEAD4	-3.45943	-1.10892	COL13A1	-2.29847	2.53543
						TEAD4	-1.97072	-1.10892	COL13A1	-2.14612	2.53543
						TEAD4	-1.95345	-1.10892	COL13A1	-2.07489	2.53543
						TEAD4	-1.60921	-1.10892	COL13A1	-1.87447	2.53543
						TEAD4	-1.502	-1.10892	COL13A1	-1.71073	2.53543
						TEAD4	-1.37851	-1.10892	COL13A1	-1.68154	2.53543
						TEAD4	-1.1375	-1.10892	COL13A1	-1.60408	2.53543
						NTF3	-3.45943	-2.18036	COL13A1	-1.58496	2.53543
						MSI2	-3.45943	-1.54954	RASA3	-2.74593	1.62201
						MSI2	-3.16139	-1.54954	RASA3	-2.43887	1.62201
						MSI2	-3.03543	-1.54954	RASA3	-2.29847	1.62201
						MSI2	-2.97421	-1.54954	RASA3	-2.0359	1.62201
						MSI2	-2.66695	-1.54954	RASA3	-1.87447	1.62201
						MSI2	-2.66182	-1.54954	RASA3	-1.87143	1.62201
						MSI2	-2.61351	-1.54954	RASA3	-1.81875	1.62201
						MSI2	-2.57012	-1.54954	RASA3	-1.71073	1.62201
						MSI2	-2.48054	-1.54954	RASA3	-1.58496	1.62201
						MSI2	-2.39771	-1.54954	RASA3	-1.50599	1.62201
						MSI2	-2.29847	-1.54954	RASA3	-1.502	1.62201
						MSI2	-2.19025	-1.54954	RASA3	-1.39017	1.62201
						MSI2	-2.13402	-1.54954	RASA3	-1.37851	1.62201
						MSI2	-2.11205	-1.54954	RASA3	-1.1375	1.62201
						MSI2	-2.09504	-1.54954	RASA3	-1.09954	1.62201
						MSI2	-2.0315	-1.54954	GM2A	-2.74593	1.09685
						MSI2	-1.95345	-1.54954	GM2A	-2.53948	1.09685
						MSI2	-1.91014	-1.54954	FYB1	-2.74593	1.11067
						MSI2	-1.89793	-1.54954	FYB1	-2.53948	1.11067
						MSI2	-1.89478	-1.54954	FYB1	-2.01971	1.11067
						MSI2	-1.87447	-1.54954	SCRN1	-1.35364	1.29807
						MSI2	-1.74699	-1.54954	RBFOX2	-2.69041	0.694413
						MSI2	-1.71841	-1.54954	RBFOX2	-2.53948	0.694413
						MSI2	-1.65522	-1.54954	RBFOX2	-2.43887	0.694413
						MSI2	-1.52282	-1.54954	RBFOX2	-1.92998	0.694413
						MSI2	-1.50599	-1.54954	RBFOX2	-1.87447	0.694413
						MSI2	-1.20888	-1.54954	RBFOX2	-1.19367	0.694413
						CCDC57	-3.45943	-1.94356	RBFOX2	-1.09954	0.694413
						CCDC57	-3.27302	-1.94356	NOD1	-2.69041	1.20209
						CCDC57	-2.9386	-1.94356	CHFR	-2.68379	1.04933
						CCDC57	-2.69041	-1.94356	CHFR	-2.53986	1.04933
						CCDC57	-2.66695	-1.94356	CHFR	-2.3274	1.04933
						CCDC57	-2.57675	-1.94356	CHFR	-2.13402	1.04933
						CCDC57	-2.50155	-1.94356	CHFR	-1.87447	1.04933
						CCDC57	-2.43887	-1.94356	CHFR	-1.59707	1.04933
						CCDC57	-2.29847	-1.94356	CHFR	-1.58263	1.04933
						CCDC57	-2.29448	-1.94356	CHFR	-1.1375	1.04933
						CCDC57	-2.01899	-1.94356	ANTXR1	-2.68379	1.18101
						CCDC57	-1.87447	-1.94356	ANTXR1	-2.53605	1.18101
						CCDC57	-1.74699	-1.94356	ANTXR1	-1.37851	1.18101
						CCDC57	-1.71073	-1.94356	PAPSS2	-2.66695	1.73262
						CCDC57	-1.60921	-1.94356	TLL2	-2.66695	1.01369
						CCDC57	-1.50599	-1.94356	TLL2	-1.71073	1.01369
						TNK2	-3.45943	-1.61175	TLL2	-1.37851	1.01369
						TNK2	-2.80144	-1.61175	TLL2	-1.34225	1.01369
						TNK2	-2.66695	-1.61175	HSPB8	-2.66695	1.55726
						TNK2	-2.29847	-1.61175	FMNL3	-2.66695	1.56082
						TNK2	-1.96421	-1.61175	NTN4	-2.66695	1.35955
						TNK2	-1.71073	-1.61175	KLF12	-2.66695	1.383
						TNK2	-1.44057	-1.61175	KLF12	-1.71621	1.383
						TNK2	-1.34911	-1.61175	KLF12	-1.50599	1.383
						SLC4A2	-3.45943	-1.22088	KLF12	-1.37851	1.383
						SLC4A2	-2.43887	-1.22088	MBTPS1	-2.66695	1.4818
						BGN	-3.45943	-3.56072	NPLOC4	-2.66695	0.8041
						PRKCB	-3.45545	-2.92776	NPLOC4	-2.13402	0.8041
						PRKCB	-2.37744	-2.92776	NPLOC4	-2.11548	0.8041
						PRKCB	-2.29847	-2.92776	NPLOC4	-1.56508	0.8041
						PRKCB	-2.11548	-2.92776	NPLOC4	-1.1375	0.8041
						PRKCB	-1.39017	-2.92776	GPR161	-2.66695	1.67919
						PRKCB	-1.1375	-2.92776	GPR161	-2.29847	1.67919
						LYPD5	-3.45545	-0.87482	GPR161	-2.12166	1.67919
						LYPD5	-3.08696	-0.87482	IL12RB2	-2.66695	2.55182
						LYPD5	-1.58496	-0.87482	POFUT2	-2.66695	0.768548
						MUC4	-3.45545	-3.27479	POFUT2	-2.23269	0.768548
						MUC4	-3.16993	-3.27479	ARMC9	-2.66695	0.782222
						MUC4	-3.08696	-3.27479	ARMC9	-1.37851	0.782222
						MUC4	-2.93312	-3.27479	EHD3	-2.66695	1.4249
						MUC4	-2.84425	-3.27479	EHD3	-2.66391	1.4249
						MUC4	-2.74593	-3.27479	EHD3	-2.08999	1.4249
						MUC4	-2.11548	-3.27479	EHD3	-1.62149	1.4249
						MUC4	-1.87447	-3.27479	MECOM	-2.66695	1.21336
						MUC4	-1.74699	-3.27479	MECOM	-2.05063	1.21336
						MUC4	-1.52282	-3.27479	MECOM	-1.58496	1.21336
						MUC4	-1.50599	-3.27479	MECOM	-1.52282	1.21336
						SNX8	-3.45545	-0.796242	MECOM	-1.22239	1.21336
						SNX8	-2.92623	-0.796242	DGKG	-2.66695	2.34916
						SNX8	-2.90796	-0.796242	DGKG	-2.55873	2.34916
						SNX8	-2.4477	-0.796242	DGKG	-1.76553	2.34916
						SNX8	-2.14064	-0.796242	DGKG	-1.50599	2.34916
						SNX8	-2.13402	-0.796242	DGKG	-1.36123	2.34916
						SNX8	-2.11548	-0.796242	PRSS12	-2.66695	1.21138
						SNX8	-2.07921	-0.796242	PRSS12	-2.32193	1.21138
						SNX8	-1.74699	-0.796242	DPYSL3	-2.66695	1.86076
						SNX8	-1.70782	-0.796242	DPYSL3	-1.86934	1.86076
						FAM20A	-3.4543	-1.97679	DPYSL3	-1.50599	1.86076
						FAM20A	-1.34225	-1.97679	STRBP	-2.66297	0.53949
						LMTK3	-3.4543	-1.64727	STRBP	-1.37851	0.53949
						LMTK3	-2.66695	-1.64727	GRB14	-2.66182	1.86707
						LMTK3	-2.20827	-1.64727	FBLN5	-2.53948	5.00841
						TXNRD2	-3.4543	-0.964179	FBLN5	-1.95345	5.00841
						TXNRD2	-2.9265	-0.964179	FBLN5	-1.87447	5.00841
						TXNRD2	-2.90796	-0.964179	FBLN5	-1.71073	5.00841
						TXNRD2	-2.74593	-0.964179	FBLN5	-1.1375	5.00841
						TXNRD2	-2.66695	-0.964179	TBC1D16	-2.53948	0.929547
						TXNRD2	-2.3875	-0.964179	TBC1D16	-2.29847	0.929547
						TXNRD2	-2.17717	-0.964179	TBC1D16	-2.23269	0.929547
						TXNRD2	-2.11548	-0.964179	TBC1D16	-1.95345	0.929547
						TXNRD2	-1.76625	-0.964179	TBC1D16	-1.50599	0.929547
						TXNRD2	-1.74699	-0.964179	LSS	-2.53948	1.11306
						TXNRD2	-1.35364	-0.964179	LSS	-1.44021	1.11306
						TXNRD2	-1.24073	-0.964179	LSS	-1.40579	1.11306
						TXNRD2	-1.1375	-0.964179	LSS	-1.20888	1.11306
						TJP3	-3.41855	-1.44547	LSS	-1.1375	1.11306
						TJP3	-2.90796	-1.44547	SPECC1L-ADORA2A	-2.53948	3.25467
						TJP3	-2.66695	-1.44547	SPECC1L-ADORA2A	-1.926	3.25467
						TJP3	-2.57675	-1.44547	SPECC1L-ADORA2A	-1.50599	3.25467
						TJP3	-2.5025	-1.44547	RTN4	-2.29847	0.572764
						TJP3	-2.46353	-1.44547	RTN4	-1.87447	0.572764
						TJP3	-2.29676	-1.44547	RTN4	-1.09954	0.572764
						TJP3	-2.07921	-1.44547	TMEM132B	-2.53558	2.88178
						TJP3	-1.95345	-1.44547	TMEM132B	-1.50599	2.88178
						TJP3	-1.85022	-1.44547	GRK3	-2.50321	1.59898
						CSK	-3.40411	-1.06883	LHFPL2	-2.48938	1.10424
						CSK	-3.29498	-1.06883	LHFPL2	-2.29847	1.10424
						CSK	-2.90796	-1.06883	LHFPL2	-2.14612	1.10424
						CSK	-2.37744	-1.06883	LHFPL2	-1.95345	1.10424
						CSK	-1.28011	-1.06883	LHFPL2	-1.68329	1.10424
						CSK	-1.06413	-1.06883	LHFPL2	-1.35364	1.10424
						PHLPP1	-3.3626	-1.00983	CSPG4	-2.48054	1.92172
						PHLPP1	-3.29498	-1.00983	SEL1L3	-2.46353	0.9414
						PHLPP1	-2.74593	-1.00983	SEL1L3	-2.1181	0.9414
						PHLPP1	-2.31877	-1.00983	LPAR1	-2.44919	1.36881
						PHLPP1	-2.29847	-1.00983	LPAR1	-1.87447	1.36881
						PHLPP1	-1.98602	-1.00983	LPAR1	-1.64639	1.36881
						PHLPP1	-1.8913	-1.00983	LPAR1	-1.50599	1.36881
						PHLPP1	-1.87447	-1.00983	GRM1	-2.43887	3.10452
						PHLPP1	-1.58496	-1.00983	GRM1	-2.32193	3.10452
						PHLPP1	-1.50599	-1.00983	FLRT2	-2.42424	1.6272
						JDP2	-3.29498	-1.01456	FLRT2	-2.17717	1.6272
						JDP2	-3.08924	-1.01456	FLRT2	-1.64639	1.6272
						JDP2	-2.90454	-1.01456	SGK1	-2.38208	1.06897
						JDP2	-2.55873	-1.01456	SGK1	-2.0315	1.06897
						JDP2	-2.29847	-1.01456	SGK1	-1.87447	1.06897
						JDP2	-2.05177	-1.01456	SGK1	-1.74699	1.06897
						JDP2	-1.87447	-1.01456	SGK1	-1.50599	1.06897
						JDP2	-1.34225	-1.01456	SGK1	-1.37851	1.06897
						JDP2	-1.1375	-1.01456	TFPI	-2.3274	1.3883
						TMC5	-3.29498	-4.06215	CD99L2	-2.3274	1.05484
						TMC5	-2.13402	-4.06215	CD99L2	-1.926	1.05484
						TMC5	-1.82768	-4.06215	P3H1	-2.32193	0.835482
						TMC5	-1.74699	-4.06215	SV2C	-2.32193	2.6165
						EMILIN2	-3.29498	-1.04829	SV2C	-1.34225	2.6165
						EMILIN2	-2.80866	-1.04829	LRP6	-2.29847	0.652176
						EMILIN2	-2.80144	-1.04829	LRP6	-2.29334	0.652176
						EMILIN2	-2.56464	-1.04829	LRP6	-1.87447	0.652176
						EMILIN2	-2.29847	-1.04829	LRP6	-1.74699	0.652176
						EMILIN2	-1.92426	-1.04829	LAMA3	-2.29847	1.31219
						EMILIN2	-1.65522	-1.04829	LAMA3	-2.23584	1.31219
						EMILIN2	-1.10614	-1.04829	LAMA3	-1.95345	1.31219
						PKN1	-3.23994	-1.5534	LAMA3	-1.74699	1.31219
						PKN1	-1.71073	-1.5534	LAMA3	-1.71073	1.31219
						ATAD3C	-3.16993	-2.15154	LAMA3	-1.40368	1.31219
						ATAD3C	-2.43296	-2.15154	LAMA3	-1.25929	1.31219
						ASPHD2	-3.13169	-0.95332	SEC14L2	-2.29847	1.01768
						ASPHD2	-2.13402	-0.95332	GALNT14	-2.29847	0.896333
						ASPHD2	-2.03321	-0.95332	GALNT14	-1.74699	0.896333
						ASPHD2	-1.62149	-0.95332	GALNT14	-1.50599	0.896333
						WTIP	-3.12827	-1.00342	GALNT14	-1.28011	0.896333
						WTIP	-2.00896	-1.00342	GALNT14	-1.25929	0.896333
						LSP1	-3.11441	-2.57379	GALNT14	-1.1375	0.896333
						LSP1	-2.74593	-2.57379	TUSC3	-1.95345	0.795122
						LSP1	-2.66695	-2.57379	RECK	-2.29847	0.858685
						LSP1	-2.53948	-2.57379	IL33	-2.29448	1.98263
						LSP1	-2.11548	-2.57379	CAMKK2	-2.29334	0.666107
						LSP1	-1.76625	-2.57379	CAMKK2	-1.1375	0.666107
						LSP1	-1.74699	-2.57379	SCN2A	-2.26641	3.14268
						LSP1	-1.58496	-2.57379	MSMO1	-2.23991	0.897513
						SLC29A2	-3.11441	-1.26384	MSMO1	-1.67439	0.897513
						SLC29A2	-1.078	-1.26384	BMP1	-2.22416	1.1316
						EMP1	-3.11441	-0.767228	BMP1	-2.05575	1.1316
						EMP1	-1.97885	-0.767228	BMP1	-1.74699	1.1316
						PRIM1	-3.11441	-0.972654	BMP1	-1.71073	1.1316
						ZNF652	-3.11441	-0.866465	BMP1	-1.68727	1.1316
						ZNF652	-1.1375	-0.866465	TMCC3	-2.14478	1.39028
						TIMP2	-3.11441	-1.54892	TMCC3	-1.8913	1.39028
						TIMP2	-2.90796	-1.54892	TMCC3	-1.87447	1.39028
						TIMP2	-2.66695	-1.54892	TMCC3	-1.58496	1.39028
						TIMP2	-2.11548	-1.54892	TMCC3	-1.37851	1.39028
						TIMP2	-1.95345	-1.54892	TMCC3	-1.34225	1.39028
						TIMP2	-1.87447	-1.54892	PIK3C2G	-2.13402	1.03678
						TIMP2	-1.74699	-1.54892	GLIPR2	-2.13402	1.44288
						TIMP2	-1.51046	-1.54892	GLIPR2	-1.95892	1.44288
						MIDN	-3.11441	-1.07983	GLIPR2	-1.76553	1.44288
						MIDN	-2.14612	-1.07983	GLIPR2	-1.74699	1.44288
						SEC1P	-3.11441	-3.75614	GLIPR2	-1.50599	1.44288
						SEC1P	-2.07039	-3.75614	SEMA7A	-1.87447	2.15818
						TET3	-3.11441	-0.772576	SEMA7A	-1.50599	2.15818
						TET3	-2.3274	-0.772576	SEMA7A	-1.20888	2.15818
						HYAL1	-3.11441	-0.655392	GPNMB	-2.11548	2.12833
						LYPD2	-3.08696	-2.80043	GPNMB	-1.74699	2.12833
						LYPD2	-1.50599	-2.80043	UNC119B	-2.07921	0.938655
						LYPD2	-1.1375	-2.80043	UNC119B	-1.53492	0.938655
						SH2D4A	-3.01329	-1.09125	TTLL7	-2.07921	2.24967
						SH2D4A	-1.70782	-1.09125	EYA3	-2.04772	0.783697
						BICDL1	-3.00776	-1.76977	DENND5B	-2.01487	2.07777
						BICDL1	-1.9673	-1.76977	UNC80	-2.01487	2.45083
						BICDL1	-1.68329	-1.76977	LCP1	-2.00136	1.04648
						SGF29	-3.00075	-1.53043	FAM13A	-1.99013	1.28407
						SGF29	-2.9639	-1.53043	FAM13A	-1.85022	1.28407
						SGF29	-2.79364	-1.53043	EML1	-1.95345	2.58004
						SGF29	-2.26051	-1.53043	EML1	-1.87447	2.58004
						SGF29	-1.87143	-1.53043	EML1	-1.37851	2.58004
						SGF29	-1.44057	-1.53043	BASP1	-1.95345	0.712901
						FAM3D-AS1	-2.97201	-2.85605	CDH6	-1.95345	3.5245
						FAM3D-AS1	-2.13402	-2.85605	MYH16	-1.95345	4.53749
						FAM3D-AS1	-1.50599	-2.85605	MYH16	-1.1375	4.53749
						MKNK2	-2.9386	-1.62895	OXCT1	-1.94753	1.40959
						MKNK2	-2.22416	-1.62895	OXCT1	-1.1375	1.40959
						MKNK2	-2.05063	-1.62895	TNFRSF10D	-1.92278	1.44802
						MKNK2	-1.73581	-1.62895	SCNN1G	-1.8913	1.5435
						SERPINF1	-2.9265	-1.1098	MAN2B1	-1.68329	0.877071
						SERPINF1	-2.11219	-1.1098	MAN2B1	-1.52282	0.877071
						SERPINF1	-2.05177	-1.1098	ZC3HAV1	-1.87447	1.33525
						SERPINF1	-1.77847	-1.1098	GALNT11	-1.87048	1.04474
						SERPINF1	-1.64639	-1.1098	GALNT11	-1.37851	1.04474
						PLPP2	-2.9265	-0.872227	YWHAZ	-1.80869	0.540882
						PLPP2	-2.26641	-0.872227	YWHAZ	-1.32918	0.540882
						PLPP2	-1.926	-0.872227	YWHAZ	-1.23447	0.540882
						LEFTY1	-2.9265	-4.31054	THSD1	-1.76553	1.3122
						LEFTY1	-1.50599	-4.31054	PRKD1	-1.74699	3.04909
						PLCB3	-2.90796	-0.938826	PRKD1	-1.37851	3.04909
						PLCB3	-2.11548	-0.938826	TRAF3IP3	-1.74699	1.14368
						PLCB3	-1.82768	-0.938826	SAP130	-1.74699	0.93869
						PLCB3	-1.44057	-0.938826	THRB	-1.74699	1.60433
						SLC16A3	-2.90796	-1.32261	PDCD6	-1.74699	0.93422
						SLC16A3	-2.66695	-1.32261	PDCD6	-1.1375	0.93422
						SLC16A3	-2.53948	-1.32261	ITM2C	-1.7437	0.68229
						CAPN12	-2.90796	-1.79613	ITM2C	-1.34225	0.68229
						CAPN12	-2.49473	-1.79613	LAMC2	-1.68329	1.58576
						PTPRH	-2.90796	-1.45857	LAMC2	-1.34225	1.58576
						PTPRH	-2.29847	-1.45857	SLC25A17	-1.42884	0.789074
						PTPRH	-1.95345	-1.45857	HTR7	-1.6226	1.94847
						PTPRH	-1.74699	-1.45857	PLEKHO2	-1.58496	1.18378
						MAL	-2.90796	-2.8918	FAXC	-1.5433	1.14785
						MAL	-2.66695	-2.8918	SERPINE2	-1.53492	1.29626
						MAL	-2.01899	-2.8918	SERPINE2	-1.502	1.29626
						MAL	-1.926	-2.8918	KCNC4	-1.52282	1.15435
						MAL	-1.77764	-2.8918	KCNC4	-1.1375	1.15435
						MAL	-1.5433	-2.8918	KCNC4	-1.09954	1.15435
						GMPR	-2.90796	-1.61496	FN1	-1.52282	1.49424
						GMPR	-2.6845	-1.61496	EPB41L3	-1.50599	2.06911
						GMPR	-2.66695	-1.61496	NFASC	-1.37851	1.79743
						GMPR	-2.66297	-1.61496	NFASC	-1.1375	1.79743
						GMPR	-2.32193	-1.61496	HHIPL2	-1.50599	3.43223
						GMPR	-2.29334	-1.61496	IL13RA1	-1.47393	0.912882
						GMPR	-1.87447	-1.61496	G3BP2	-1.44057	0.766056
						GMPR	-1.74699	-1.61496	IL27RA	-1.44021	1.52686
						GMPR	-1.1375	-1.61496	SESTD1	-1.39017	1.24132
						SPTBN2	-2.84915	-1.18803	CYB5R3	-1.34225	0.886077
						SPTBN2	-2.11548	-1.18803	RAB7A	-1.34225	0.746825
						ENO1	-2.84425	-0.520643	ITGB3	-1.28011	6.52105
						ENO1	-1.95892	-0.520643	COL1A1	-1.1375	1.13967
						SLC9A3R2	-2.80735	-1.01869
						SLC9A3R2	-1.74699	-1.01869
						SLC9A3R2	-1.50599	-1.01869
						FAM107B	-2.74593	-0.877366
						FAM107B	-2.66695	-0.877366
						FAM107B	-1.87447	-0.877366
						FAM107B	-1.52282	-0.877366
						SLC12A5	-2.74593	-2.16959
						SLC12A5	-2.66695	-2.16959
						SLC12A5	-1.1375	-2.16959
						HEXB	-2.74593	-0.881542
						HEXB	-2.53948	-0.881542
						HEXB	-2.00896	-0.881542
						HEXB	-1.87447	-0.881542
						HEXB	-1.49476	-0.881542
						R3HDM2	-2.69041	-1.36974
						R3HDM2	-2.53903	-1.36974
						R3HDM2	-2.50321	-1.36974
						R3HDM2	-2.43296	-1.36974
						R3HDM2	-2.13402	-1.36974
						R3HDM2	-1.87048	-1.36974
						R3HDM2	-1.37851	-1.36974
						SLC9A1	-2.69041	-0.855838
						SLC9A1	-1.68329	-0.855838
						SLC25A37	-2.68379	-0.987651
						SLC25A37	-2.23724	-0.987651
						SLC25A37	-2.07921	-0.987651
						SLC25A37	-2.04444	-0.987651
						SLC25A37	-2.03953	-0.987651
						SLC25A37	-1.89202	-0.987651
						SLC25A37	-1.77764	-0.987651
						SLC25A37	-1.74699	-0.987651
						SLC25A37	-1.71073	-0.987651
						SLC25A37	-1.58496	-0.987651
						SLC25A37	-1.51901	-0.987651
						SLC25A37	-1.28011	-0.987651
						SLC25A37	-1.078	-0.987651
						ATG16L2	-2.66695	-0.946128
						ATG16L2	-1.50599	-0.946128
						NDUFA4L2	-2.66695	-1.00585
						VWF	-2.66695	-1.67334
						VWF	-2.32193	-1.67334
						VWF	-1.95345	-1.67334
						VWF	-1.8933	-1.67334
						VWF	-1.58496	-1.67334
						VWF	-1.50599	-1.67334
						VWF	-1.1375	-1.67334
						ECI1	-2.66695	-1.26385
						ECI1	-1.74699	-1.26385
						ECI1	-1.40368	-1.26385
						CREBBP	-2.66695	-1.38249
						CREBBP	-2.29847	-1.38249
						CREBBP	-2.13402	-1.38249
						CREBBP	-1.58496	-1.38249
						CREBBP	-1.52282	-1.38249
						TNFSF14	-2.66695	-3.48179
						MUC16	-2.66695	-1.30269
						WNT3A	-2.66695	-2.28351
						WNT3A	-1.50599	-2.28351
						WNT3A	-1.1375	-2.28351
						EPHA8	-2.66695	-1.02056
						EPHA8	-1.74699	-1.02056
						SNHG17	-2.66695	-1.4269
						KRT8	-2.66297	-0.604391
						KRT8	-2.15371	-0.604391
						KRT8	-1.6941	-0.604391
						KRT8	-1.64514	-0.604391
						KRT8	-1.56598	-0.604391
						KRT8	-1.502	-0.604391
						KRT8	-1.3147	-0.604391
						KRT8	-1.1375	-0.604391
						FASN	-2.66297	-1.26372
						FASN	-2.19025	-1.26372
						S100P	-2.60353	-1.83018
						CAPNS1	-2.57012	-1.5832
						SH3GL3	-2.53948	-1.16604
						SH3GL3	-2.29847	-1.16604
						ATP2A1	-2.53948	-2.60976
						ATP2A1	-2.29847	-2.60976
						MED24	-2.53948	-0.688103
						MED24	-2.32193	-0.688103
						MED24	-1.68806	-0.688103
						MED24	-1.50599	-0.688103
						MED24	-1.34225	-0.688103
						MROH6	-2.53948	-2.2276
						FBP1	-2.53948	-1.58388
						FBP1	-2.00896	-1.58388
						RAB26	-2.50321	-1.61048
						UPP1	-2.3875	-1.67952
						APOL6	-2.38336	-1.40182
						IFI27	-2.13402	-1.84288
						PTPRD	-2.31317	-1.60385
						PTPRD	-2.29847	-1.60385
						PTPRD	-1.95345	-1.60385
						PTPRD	-1.50599	-1.60385
						BEST1	-2.29847	-1.288
						BEST1	-1.85022	-1.288
						SIX1	-2.29847	-2.64905
						CYBA	-2.29847	-1.46098
						CYBA	-1.74699	-1.46098
						MOCOS	-2.29847	-1.56765
						MOCOS	-1.78293	-1.56765
						RNF223	-2.29847	-1.25666
						RNF223	-1.87048	-1.25666
						EEF1A2	-2.29847	-2.1713
						DGUOK-AS1	-2.29847	-1.39722
						DGUOK-AS1	-1.50901	-1.39722
						TBC1D1	-2.29847	-0.662291
						TBC1D1	-2.11548	-0.662291
						TBC1D1	-1.82768	-0.662291
						SLC6A8	-2.29847	-0.655054
						FAM120A	-2.23724	-0.849255
						FAM120A	-1.58496	-0.849255
						ARRB2	-1.74699	-1.16246
						MRPL12	-2.18763	-1.71754
						CRMP1	-2.13402	-0.974783
						CRMP1	-1.77764	-0.974783
						CRMP1	-1.37851	-0.974783
						FIBCD1	-2.1236	-2.69831
						FIBCD1	-2.05177	-2.69831
						FIBCD1	-1.926	-2.69831
						FIBCD1	-1.6941	-2.69831
						FIBCD1	-1.50599	-2.69831
						FBXL19	-2.11548	-2.54485
						P4HTM	-2.11548	-0.728466
						P4HTM	-1.58496	-0.728466
						TMCO4	-2.05177	-0.890851
						TMCO4	-1.8365	-0.890851
						TMCO4	-1.82768	-0.890851
						TMCO4	-1.68329	-0.890851
						TMCO4	-1.53492	-0.890851
						TMCO4	-1.50599	-0.890851
						TMCO4	-1.39145	-0.890851
						TIMM44	-2.04287	-1.14752
						TIMM44	-1.87447	-1.14752
						TIMM44	-1.74699	-1.14752
						PPP2CB	-2.03477	-1.32752
						PPP2CB	-1.95892	-1.32752
						PPP2CB	-1.53492	-1.32752
						CRIP1	-2.00896	-2.382
						VEGFA	-2.00136	-0.866258
						TMEM205	-2.00047	-1.29918
						MCRIP2	-1.95345	-2.10822
						MCRIP2	-1.50599	-2.10822
						MT1M	-1.926	-3.74724
						TMEM164	-1.926	-1.6988
						TMEM164	-1.71073	-1.6988
						RASGRP2	-1.87447	-2.73168
						RASGRP2	-1.37851	-2.73168
						RASGRP2	-1.1375	-2.73168
						MSI1	-1.87447	-1.57795
						MAP4K1	-1.87447	-3.22969
						MAP4K1	-1.3155	-3.22969
						N4BP3	-1.87048	-1.14977
						N4BP3	-1.74699	-1.14977
						N4BP3	-1.50599	-1.14977
						KLF16	-1.82768	-1.17736
						KLF16	-1.71073	-1.17736
						VKORC1	-1.7905	-1.08912
						LGALS9C	-1.35364	-1.45814
						LEMD1	-1.74699	-1.40299
						ALMS1	-1.74699	-1.88094
						TF	-1.74699	-1.73688
						TF	-1.50599	-1.73688
						SLC7A1	-1.7437	-0.89617
						RASA4B	-1.71073	-1.49107
						FAM3D	-1.68329	-1.84695
						NXPH4	-1.60224	-0.758871
						TET2	-1.52282	-1.44943
						TET2	-1.50599	-1.44943
						LRRC56	-1.50599	-1.29522
						DCTPP1	-1.50599	-0.976125
						LGALS9	-1.50599	-1.45185
						LGALS9	-1.37851	-1.45185
						ABCA4	-1.50599	-3.40303
						WNT6	-1.37851	-2.87337
						PDXP	-1.34225	-1.39036
						PDXP	-1.28011	-1.39036
						DUSP5	-1.28011	-1.61921

## Sheet: Supplementary Table 5
Up-regulated genes in MUC16-positive cells
gene	symbol	baseMean	log2FoldChange	lfcSE	stat	pvalue	padj
ENSG00000167916	KRT24	37431.9	5.16149	0.396399	13.0011	1.21e-38	1.95e-34
ENSG00000225978	HAR1A	768.364	7.96374	0.702135	10.3742	3.25e-25	1.13e-21
ENSG00000172382	PRSS27	1148.54	4.52613	0.439027	10.2907	7.76e-25	2.09e-21
ENSG00000102886	GDPD3	1580.06	4.42062	0.482362	9.25123	2.22e-20	4.49e-17
ENSG00000261040	CTD-2319I12.1	15605.2	4.70034	0.577629	8.28155	1.22e-16	1.31e-13
ENSG00000169583	CLIC3	3263.35	3.74275	0.459056	8.22838	1.9e-16	1.92e-13
ENSG00000188505	NCCRP1	2208.2	3.06943	0.403659	7.59707	3.03e-14	2.04e-11
ENSG00000197353	LYPD2	10462.3	4.22059	0.575822	7.4221	1.15e-13	7.46e-11
ENSG00000204544	MUC21	4983.3	2.84988	0.389033	7.32102	2.46e-13	1.53e-10
ENSG00000171476	HOPX	22698.7	3.19317	0.441386	7.28475	3.22e-13	1.86e-10
ENSG00000198643	FAM3D	3741.79	3.68043	0.51289	7.28682	3.17e-13	1.86e-10
ENSG00000170423	KRT78	1764.99	4.06981	0.586703	6.90284	5.1e-12	2.23e-09
ENSG00000135245	HILPDA	2543.45	2.89627	0.427637	6.75398	1.44e-11	5.41e-09
ENSG00000166183	ASPG	3696.68	4.64431	0.797215	6.74626	1.52e-11	5.58e-09
ENSG00000133328	HRASLS2	2638.94	3.19425	0.474658	6.71859	1.83e-11	6.6e-09
ENSG00000128815	WDFY4	336.603	4.24154	0.661995	6.55557	5.54e-11	1.76e-08
ENSG00000102243	VGLL1	383.617	4.71892	0.829238	6.53402	6.4e-11	1.95e-08
ENSG00000213799	ZNF845	172.227	4.64724	0.701004	6.40546	1.5e-10	3.98e-08
ENSG00000130649	CYP2E1	149.561	5.6938	0.86201	6.3075	2.84e-10	7.17e-08
ENSG00000181143	MUC16	5278.66	3.65807	0.624936	6.25467	3.98e-10	9.92e-08
ENSG00000197191	C9orf169	2153.89	3.30459	0.56069	5.99552	2.03e-09	4.21e-07
ENSG00000167653	PSCA	10418	2.92477	0.505246	5.86782	4.42e-09	8.61e-07
ENSG00000172927	MYEOV	1226.24	3.53299	0.643981	5.85735	4.7e-09	9.06e-07
ENSG00000002726	AOC1	191.57	4.50495	0.813715	5.84398	5.1e-09	9.7e-07
ENSG00000168140	VASN	909.573	2.78595	0.484419	5.80127	6.58e-09	1.22e-06
ENSG00000260103	RP11-10O17.1	156.473	4.03579	0.707497	5.70643	1.15e-08	2.01e-06
ENSG00000183742	MACC1	969.162	3.14415	0.570325	5.6936	1.24e-08	2.14e-06
ENSG00000213901	SLC23A3	163.381	4.89086	0.829349	5.67841	1.36e-08	2.27e-06
ENSG00000064787	BCAS1	1359.76	2.8602	0.525974	5.56489	2.62e-08	4.04e-06
ENSG00000171916	LGALS9C	564.861	2.96055	0.549466	5.46312	4.68e-08	6.51e-06
ENSG00000178372	CALML5	4316.45	2.53207	0.460878	5.46209	4.71e-08	6.51e-06
ENSG00000019169	MARCO	58.9343	5.03858	0.921893	5.39153	6.99e-08	9.26e-06
ENSG00000133985	TTC9	463.868	3.08498	0.610374	5.19767	2.02e-07	2.45e-05
ENSG00000170298	LGALS9B	326.492	2.72095	0.525112	5.1939	2.06e-07	2.49e-05
ENSG00000238266	LINC00707	162.205	3.75315	0.761384	5.18283	2.19e-07	2.61e-05
ENSG00000176945	MUC20	7037.15	2.12436	0.417526	5.11177	3.19e-07	3.56e-05
ENSG00000124882	EREG	835.544	2.31664	0.454217	5.10552	3.3e-07	3.63e-05
ENSG00000124143	ARHGAP40	209.852	3.49715	0.728877	5.01011	5.44e-07	5.71e-05
ENSG00000185220	PGBD2	305.078	2.54606	0.509213	5.00919	5.47e-07	5.71e-05
ENSG00000204323	SMIM5	6788.31	2.71754	0.566877	4.99529	5.87e-07	5.98e-05
ENSG00000116701	NCF2	204.843	3.47461	0.900049	4.94874	7.47e-07	7.28e-05
ENSG00000229028	KRT223P	413.566	2.91702	0.588472	4.93842	7.88e-07	7.63e-05
ENSG00000128383	APOBEC3A	59988	1.89365	0.384063	4.93706	7.93e-07	7.64e-05
ENSG00000164520	RAET1E	1140.69	2.11615	0.436305	4.84274	1.28e-06	0.000118
ENSG00000160345	C9orf116	157.097	2.91691	0.605526	4.80246	1.57e-06	0.00014
ENSG00000251165	F11-AS1	99.0828	4.60506	0.941297	4.67069	3e-06	0.000254
ENSG00000175315	CST6	88.2513	3.13231	0.925907	4.62638	3.72e-06	0.000307
ENSG00000173210	ABLIM3	374.49	3.07725	0.733017	4.60071	4.21e-06	0.000337
ENSG00000198515	CNGA1	959.346	2.17974	0.479515	4.59681	4.29e-06	0.000342
ENSG00000144452	ABCA12	536.743	2.38023	0.528353	4.58981	4.44e-06	0.000352
ENSG00000136155	SCEL	8069.18	1.85659	0.413964	4.47933	7.49e-06	0.000529
ENSG00000113070	HBEGF	5231.67	1.88432	0.422435	4.47018	7.82e-06	0.000547
ENSG00000181873	IBA57	228.707	2.78096	0.651126	4.44635	8.73e-06	0.000599
ENSG00000262758	CTD-3195I5.1	74.6813	3.30536	0.953743	4.43712	9.12e-06	0.00061
ENSG00000250958	LINC00492	43.332	4.03014	0.959048	4.42954	9.44e-06	0.000619
ENSG00000241280	RP11-221J22.2	137.418	3.07109	0.717518	4.38644	1.15e-05	0.000737
ENSG00000164825	DEFB1	909.564	2.35292	0.535644	4.36647	1.26e-05	0.000792
ENSG00000177409	SAMD9L	501.543	2.47263	0.804333	4.35963	1.3e-05	0.000809
ENSG00000198753	PLXNB3	36.6353	3.87721	0.965215	4.34491	1.39e-05	0.000854
ENSG00000167037	SGSM1	234.017	3.24021	0.82033	4.34195	1.41e-05	0.000862
ENSG00000241322	CDRT1	96.8771	3.59697	0.814672	4.33679	1.45e-05	0.000876
ENSG00000135052	GOLM1	1144.23	2.60392	0.622674	4.30058	1.7e-05	0.00102086
ENSG00000077585	GPR137B	887.451	1.86634	0.437113	4.27315	1.93e-05	0.00112575
ENSG00000253302	STAU2-AS1	109.509	3.14444	0.813244	4.26914	1.96e-05	0.00113798
ENSG00000163216	SPRR2D	234.866	2.73676	0.77335	4.26464	2e-05	0.00115701
ENSG00000172183	ISG20	1507.91	1.83204	0.432473	4.24536	2.18e-05	0.00123469
ENSG00000106633	GCK	65.3364	3.70695	0.883414	4.2333	2.3e-05	0.00129377
ENSG00000138294	MSMB	4269.89	2.02095	0.519929	4.19346	2.75e-05	0.0015068
ENSG00000214900	C14orf182	760.108	2.26623	0.551646	4.17141	3.03e-05	0.00162184
ENSG00000181826	RELL1	425.065	2.22706	0.538796	4.16295	3.14e-05	0.0016666
ENSG00000128298	BAIAP2L2	74.2059	2.70919	0.942688	4.16001	3.18e-05	0.0016749
ENSG00000136153	LMO7	5409.77	1.63216	0.393395	4.14038	3.47e-05	0.0017954
ENSG00000251616	RP11-485M7.3	126.741	1.95501	0.96542	4.1292	3.64e-05	0.00186985
ENSG00000121316	PLBD1	1590.77	2.19891	0.544041	4.12467	3.71e-05	0.00190099
ENSG00000127249	ATP13A4	69.6852	2.52785	0.972765	4.09898	4.15e-05	0.00206597
ENSG00000197978	GOLGA6L9	32.2169	3.61095	0.973161	4.08609	4.39e-05	0.00215101
ENSG00000204161	C10orf128	663.933	1.97787	0.491537	4.08217	4.46e-05	0.00217337
ENSG00000168961	LGALS9	665.714	2.33216	0.596709	4.06585	4.79e-05	0.0022977
ENSG00000115919	KYNU	155.664	2.61265	0.870878	4.03089	5.56e-05	0.00259092
ENSG00000108622	ICAM2	47.0739	3.38655	0.873968	4.02809	5.62e-05	0.00260747
ENSG00000160145	KALRN	451.891	2.64138	0.698971	4.01993	5.82e-05	0.00267614
ENSG00000078114	NEBL	935.103	1.97879	0.500262	4.00137	6.3e-05	0.00287031
ENSG00000100365	NCF4	42.436	3.5584	0.944163	3.99348	6.51e-05	0.00294675
ENSG00000119514	GALNT12	1028.53	1.93309	0.489045	3.99315	6.52e-05	0.00294675
ENSG00000124939	SCGB2A1	2785.18	2.15659	0.571372	3.98837	6.65e-05	0.00299012
ENSG00000131037	EPS8L1	1367.2	1.61873	0.40717	3.97553	7.02e-05	0.00311291
ENSG00000108469	RECQL5	524.757	1.9925	0.504517	3.96795	7.25e-05	0.00317873
ENSG00000180155	LYNX1	418.89	2.20315	0.575548	3.96199	7.43e-05	0.00325026
ENSG00000184384	MAML2	177.496	2.49479	0.628045	3.94408	8.01e-05	0.00343193
ENSG00000235823	LINC00263	458.5	2.24713	0.600428	3.92374	8.72e-05	0.00367355
ENSG00000136688	IL36G	6319.95	1.7404	0.448408	3.8889	0.000101	0.00417778
ENSG00000131981	LGALS3	75835.6	1.46548	0.379904	3.85968	0.000114	0.00461556
ENSG00000134243	SORT1	516.582	2.2627	0.598184	3.85201	0.000117	0.00471514
ENSG00000173221	GLRX	2595.53	1.80992	0.476282	3.84418	0.000121	0.00485622
ENSG00000133740	E2F5	114.567	2.80518	0.785034	3.83754	0.000124	0.00496487
ENSG00000150054	MPP7	605.248	2.29789	0.641285	3.81085	0.000138	0.00539905
ENSG00000260833	AC124789.1	104.178	2.42044	0.913091	3.81178	0.000138	0.00539905
ENSG00000124208	TMEM189-UBE2V1	70.2566	2.27183	0.939037	3.8078	0.00014	0.00544025
ENSG00000145014	TMEM44	138.139	2.75081	0.828284	3.80636	0.000141	0.00544597
ENSG00000260390	RP11-575I8.1	91.2587	2.11488	0.929485	3.80501	0.000142	0.00544974
ENSG00000133321	RARRES3	2752.83	1.63165	0.431441	3.78566	0.000153	0.00579172
ENSG00000149809	TM7SF2	2320.76	1.78744	0.478888	3.77511	0.00016	0.00597646
ENSG00000153208	MERTK	94.5449	2.48371	0.934969	3.76591	0.000166	0.00613017
ENSG00000105778	AVL9	536.347	2.11813	0.578828	3.7557	0.000173	0.00635652
ENSG00000185338	SOCS1	631.537	1.75408	0.469005	3.74766	0.000178	0.00648273
ENSG00000262094	AC139099.5	45.0585	3.06037	0.933416	3.74713	0.000179	0.00648273
ENSG00000006534	ALDH3B1	298.424	2.14773	0.580164	3.74322	0.000182	0.00656142
ENSG00000054690	PLEKHH1	56.3511	3.04716	0.795811	3.7311	0.000191	0.00679731
ENSG00000172005	MAL	14762.9	1.54575	0.417421	3.71675	0.000202	0.00711356
ENSG00000120217	CD274	56.1911	2.6558	0.934374	3.71559	0.000203	0.00713071
ENSG00000185215	TNFAIP2	880.271	1.68872	0.454113	3.7118	0.000206	0.00722284
ENSG00000160796	NBEAL2	1680.61	1.546	0.417581	3.70477	0.000212	0.00739401
ENSG00000163898	LIPH	4799.88	1.89046	0.523173	3.70253	0.000213	0.00744341
ENSG00000102760	RGCC	671.018	1.64257	0.444084	3.68604	0.000228	0.0078577
ENSG00000185278	ZBTB37	201.904	2.09027	0.572989	3.68345	0.00023	0.00788776
ENSG00000242086	LINC00969	2062.34	1.51491	0.410672	3.68354	0.00023	0.00788776
ENSG00000139178	C1RL	112.81	2.83508	0.846246	3.68125	0.000232	0.00792241
ENSG00000158161	EYA3	446.973	1.94841	0.53706	3.67872	0.000234	0.00798474
ENSG00000239556	AC004951.5	2068.01	1.48904	0.406283	3.67181	0.000241	0.00813509
ENSG00000231290	APCDD1L-AS1	241.225	2.14522	0.599004	3.66967	0.000243	0.00816954
ENSG00000105953	OGDH	1385.95	1.6439	0.450142	3.65841	0.000254	0.0085193
ENSG00000136193	SCRN1	163.988	2.53181	0.736285	3.65441	0.000258	0.00861725
ENSG00000163207	IVL	641.625	2.31389	0.620607	3.62728	0.000286	0.00940013
ENSG00000136895	GARNL3	173.045	2.45859	0.726618	3.62097	0.000293	0.00959346
ENSG00000165140	FBP1	927.459	1.70845	0.473844	3.60968	0.000307	0.00992087
ENSG00000118513	MYB	47.0496	3.44166	0.883677	3.59676	0.000322	0.0102624
ENSG00000113368	LMNB1	119.96	2.6804	0.851177	3.59163	0.000329	0.0104052
ENSG00000125775	SDCBP2	3315.37	1.47881	0.412851	3.59085	0.00033	0.0104161
ENSG00000164855	TMEM184A	718.626	2.02533	0.603794	3.57826	0.000346	0.0108042
ENSG00000197046	SIGLEC15	316.059	2.11131	0.617092	3.56369	0.000366	0.0112912
ENSG00000236008	AC011747.4	214.622	2.73505	0.725012	3.55825	0.000373	0.0114838
ENSG00000167535	CACNB3	133.164	2.33693	0.765497	3.54888	0.000387	0.0118156
ENSG00000213918	DNASE1	137.066	2.49097	0.682954	3.54877	0.000387	0.0118156
ENSG00000049319	SRD5A2	64.2923	2.92469	0.986226	3.54819	0.000388	0.0118195
ENSG00000218416	AC110619.2	292.663	2.10606	0.586891	3.54408	0.000394	0.0118932
ENSG00000153292	GPR110	1991.3	1.59135	0.44985	3.54234	0.000397	0.0119417
ENSG00000187513	GJA4	56.9254	3.3218	0.981881	3.54202	0.000397	0.0119417
ENSG00000260231	JHDM1D-AS1	569.928	1.81118	0.515581	3.53927	0.000401	0.0120447
ENSG00000196741	CXorf24	44.3597	2.73412	0.944214	3.53575	0.000407	0.0121385
ENSG00000119411	BSPRY	532.579	2.17113	0.630555	3.53043	0.000415	0.0123399
ENSG00000129675	ARHGEF6	35.62	3.25222	0.941185	3.52719	0.00042	0.0124235
ENSG00000100034	PPM1F	160.863	2.4754	0.677306	3.51999	0.000432	0.0126042
ENSG00000177335	C8orf31	118.631	3.00717	0.944579	3.49806	0.000469	0.0135169
ENSG00000118257	NRP2	1232.95	1.54669	0.445745	3.48812	0.000486	0.0138598
ENSG00000171124	FUT3	145.807	2.18899	0.640487	3.48845	0.000486	0.0138598
ENSG00000197872	FAM49A	523.035	2.04929	0.576061	3.48805	0.000487	0.0138598
ENSG00000141526	SLC16A3	201.182	1.93896	0.560968	3.47978	0.000502	0.0142197
ENSG00000164604	GPR85	148.879	2.23962	0.688307	3.45988	0.000540424	0.0151774
ENSG00000168477	TNXB	53.3831	3.2124	0.983614	3.46008	0.00054	0.0151774
ENSG00000124786	SLC35B3	856.357	1.53517	0.446908	3.45025	0.00056	0.0156237
ENSG00000179913	B3GNT3	483.77	2.1523	0.715769	3.44406	0.000573	0.015931
ENSG00000186212	SOWAHB	145.215	2.60577	0.824407	3.44164	0.000578	0.0160469
ENSG00000150201	FXYD4	22.5819	2.83643	0.986405	3.43814	0.000586	0.0161726
ENSG00000197279	ZNF165	2229.29	1.59682	0.475545	3.42789	0.000608	0.0166532
ENSG00000066739	ATG2B	238.15	2.15274	0.61355	3.42634	0.000612	0.0166925
ENSG00000267795	SMIM22	458.037	1.88533	0.552179	3.42436	0.000616	0.016786
ENSG00000257135	RP11-320M2.1	46.4397	3.1072	0.911672	3.4182	0.00063	0.017142
ENSG00000267368	UPK3BL	193791	1.45013	0.425023	3.41605	0.000635	0.0172197
ENSG00000069011	PITX1	1230.54	1.53591	0.451287	3.41028	0.000649	0.017471
ENSG00000270076	AF131215.8	21.7963	2.7952	0.986641	3.40802	0.000654	0.0175876
ENSG00000163131	CTSS	1522	2.0068	0.622508	3.39828	0.000678	0.0180162
ENSG00000161281	COX7A1	1107.32	1.95871	0.591884	3.39637	0.000683	0.0180905
ENSG00000165215	CLDN3	2268.16	1.77735	0.544675	3.39489	0.000687	0.0181243
ENSG00000228084	RP5-884G6.2	47.5305	1.90516	0.957232	3.39485	0.000687	0.0181243
ENSG00000231486	AC096579.7	74.9372	1.78722	0.98319	3.38864	0.000702	0.0184798
ENSG00000225744	AC017002.4	26.0806	3.01072	0.964905	3.38296	0.000717	0.0188048
ENSG00000262526	CTD-2545G14.7	35.6515	2.52901	0.969482	3.37859	0.000729	0.0190749
ENSG00000273445	RP11-1399P15.1	42.2803	1.16428	0.986279	3.37815	0.00073	0.0190749
ENSG00000183844	FAM3B	1274.72	1.94783	0.616649	3.36933	0.000754	0.0196328
ENSG00000173267	SNCG	813.893	1.57829	0.464516	3.36784	0.000758	0.0196439
ENSG00000252690	SCARNA15	239.943	3.30923	0.858988	3.36402	0.000768	0.0198091
ENSG00000163214	DHX57	238.711	2.28198	0.671729	3.35879	0.000783	0.0201057
ENSG00000261488	RP11-757F18.5	24.6658	2.65905	0.979161	3.35427	0.000796	0.020276
ENSG00000198589	LRBA	442.473	1.59047	0.474863	3.34296	0.000829	0.0209558
ENSG00000237742	RP11-624M8.1	58.6887	3.07729	0.901922	3.34101	0.000835	0.0209583
ENSG00000170477	KRT4	20286.6	1.56134	0.471267	3.33582	0.00085	0.0212685
ENSG00000095596	CYP26A1	4496.44	1.59586	0.486369	3.32743	0.000877	0.0216848
ENSG00000092929	UNC13D	259.916	3.23364	0.871233	3.31826	0.000906	0.022175
ENSG00000159921	GNE	853.843	2.36083	0.823098	3.31035	0.000932	0.0225796
ENSG00000259092	TRAV30	138.149	2.36019	0.758733	3.30717	0.000942	0.0227256
ENSG00000184185	KCNJ12	291.515	1.90459	0.606888	3.27865	0.00104304	0.0247185
ENSG00000139725	RHOF	294.655	2.36262	0.744231	3.2753	0.00105548	0.024931
ENSG00000204792	AC104135.3	121.472	2.86835	0.797479	3.27384	0.00106097	0.0250241
ENSG00000143036	SLC44A3	358.366	1.66707	0.515077	3.26692	0.00108724	0.0254214
ENSG00000236901	MIR600HG	70.582	3.22222	0.982475	3.2656	0.00109232	0.0254666
ENSG00000227252	AC105760.2	145.236	2.096	0.638938	3.25686	0.00112651	0.0260758
ENSG00000183034	OTOP2	496.02	2.12228	0.672534	3.25498	0.00113401	0.0261979
ENSG00000140379	BCL2A1	42.7727	1.18535	0.98704	3.25132	0.00114871	0.0264008
ENSG00000109321	AREG	7755.84	1.61753	0.507628	3.24932	0.0011568	0.0264738
ENSG00000268471	MIR4453	146.489	2.20091	0.673153	3.24775	0.00116322	0.0265833
ENSG00000167741	GGT6	2114.38	1.50948	0.468642	3.23583	0.0012129	0.0274856
ENSG00000144893	MED12L	68.9392	1.9243	0.986961	3.22665	0.00125248	0.0283033
ENSG00000179750	APOBEC3B	3760.92	1.26316	0.391073	3.22243	0.0012711	0.028663
ENSG00000138316	ADAMTS14	473.917	1.85072	0.576691	3.21429	0.00130769	0.0293312
ENSG00000166947	EPB42	62.6694	3.03448	0.898425	3.21403	0.00130885	0.0293312
ENSG00000224086	LL22NC03-86G7.1	53.0983	2.77185	0.850003	3.21256	0.00131558	0.0294007
ENSG00000059145	UNKL	188.844	2.18361	0.745472	3.2108	0.00132367	0.0294999
ENSG00000233554	RP11-326F20.5	73.2307	2.1282	0.923067	3.209	0.00133198	0.0295616
ENSG00000103316	CRYM	158.485	2.37304	0.738837	3.20482	0.00135146	0.0298464
ENSG00000259644	RP11-680F8.4	42.6573	2.74594	0.986959	3.19961	0.00137612	0.0302111
ENSG00000134508	CABLES1	276.218	1.78786	0.565448	3.19357	0.00140527	0.030726
ENSG00000136689	IL1RN	25039.8	1.3119	0.41002	3.18996	0.00142292	0.0310701
ENSG00000043591	ADRB1	236.925	2.06469	0.699918	3.18732	0.001436	0.0312712
ENSG00000152242	C18orf25	315.59	1.80988	0.575332	3.18463	0.00144939	0.0314781
ENSG00000075884	ARHGAP15	159.711	2.92116	0.907556	3.18306	0.00145729	0.0315326
ENSG00000224023	RP11-383C5.4	186.745	2.07704	0.84186	3.1831	0.00145705	0.0315326
ENSG00000243107	AC000120.7	22.9607	2.9916	0.976021	3.18133	0.00146599	0.0315841
ENSG00000205595	AREGB	33.0209	1.51548	0.985896	3.17256	0.00151103	0.032382
ENSG00000101412	E2F1	102.217	2.41274	0.81717	3.17031	0.00152277	0.0325475
ENSG00000172728	FUT10	219.302	1.83425	0.588481	3.15705	0.00159373	0.0337079
ENSG00000138744	NAAA	255.729	1.87511	0.607941	3.15586	0.00160026	0.0338018
ENSG00000157933	SKI	308.623	2.32971	0.818202	3.14142	0.00168132	0.0351925
ENSG00000261659	LA16c-313D11.12	74.5791	2.58945	0.878827	3.14157	0.00168043	0.0351925
ENSG00000127928	GNGT1	223.606	1.42298	0.899592	3.13278	0.00173158	0.0358273
ENSG00000167767	KRT80	262.02	2.05552	0.753857	3.13023	0.00174667	0.0360473
ENSG00000171604	CXXC5	1544.09	1.47696	0.475275	3.13045	0.00174538	0.0360473
ENSG00000173825	TIGD3	53.9654	2.46656	0.807478	3.12499	0.00177811	0.0364174
ENSG00000238197	PAXBP1-AS1	52.0953	1.71681	0.974996	3.11819	0.00181968	0.0369879
ENSG00000164393	GPR111	135.086	1.99432	0.866773	3.11407	0.00184526	0.0374608
ENSG00000231133	HAR1B	41.6417	1.69586	0.981608	3.11069	0.00186653	0.0377978
ENSG00000169507	SLC38A11	46.5466	1.68354	0.987048	3.10655	0.00189285	0.0381875
ENSG00000205765	C5orf51	406.12	1.71279	0.558997	3.10595	0.00189671	0.0382176
ENSG00000078053	AMPH	83.5139	2.00139	0.958786	3.0922	0.00198679	0.0396377
ENSG00000134571	MYBPC3	33.9816	1.5958	0.983477	3.09221	0.00198671	0.0396377
ENSG00000023445	BIRC3	3349.87	1.35333	0.440161	3.08779	0.0020165	0.039984
ENSG00000121578	B4GALT4	1452.45	1.29891	0.421628	3.081	0.00206306	0.0407938
ENSG00000169710	FASN	369.217	1.60145	0.530451	3.08074	0.0020649	0.0407938
ENSG00000143942	CHAC2	43.6132	1.39335	0.972304	3.07914	0.002076	0.0409132
ENSG00000105650	PDE4C	2365.59	1.45763	0.469101	3.07693	0.00209143	0.0411172
ENSG00000150783	TEX12	19.9372	2.83301	0.983456	3.07177	0.00212795	0.0415825
ENSG00000177182	CLVS1	48.9718	2.72631	0.89037	3.07195	0.00212665	0.0415825
ENSG00000158470	B4GALT5	1281.31	1.47427	0.48026	3.07007	0.0021401	0.0417694
ENSG00000263276	RP11-96D1.10	62.3578	0.42019	0.976574	3.06949	0.00214427	0.0418004
ENSG00000062370	ZNF112	102.419	1.97332	0.854009	3.06732	0.00215989	0.0420543
ENSG00000110881	ASIC1	67.5856	1.86833	0.983066	3.06466	0.00217918	0.0423404
ENSG00000216895	AC009403.2	66.8063	2.24337	0.887284	3.06457	0.00217983	0.0423404
ENSG00000177257	DEFB4B	50.4248	2.68258	0.986882	3.05879	0.0022223	0.0429593
ENSG00000169903	TM4SF4	194.865	2.2377	0.917039	3.05766	0.00223072	0.0430704
ENSG00000111752	PHC1	120.513	1.25587	0.896881	3.05639	0.0022402	0.0431505
ENSG00000137642	SORL1	541.653	1.62314	0.541267	3.05383	0.00225939	0.0433139
ENSG00000123473	STIL	95.8562	2.1493	0.718158	3.0529	0.00226643	0.0433974
ENSG00000227192	RP1-45I4.3	16.9456	2.37555	0.984442	3.05059	0.00228392	0.0436807
ENSG00000225302	RP11-539I5.1	61.9431	2.27976	0.861574	3.03781	0.00238305	0.0450869
ENSG00000271975	RP11-383J24.6	75.4251	2.27541	0.792363	3.03752	0.00238531	0.0450869
ENSG00000184708	EIF4ENIF1	650.471	1.4152	0.468015	3.03643	0.00239395	0.0451446
ENSG00000101294	HM13	8486.64	1.26305	0.415009	3.03489	0.00240621	0.0453231
ENSG00000196118	C16orf93	40.0975	1.47467	0.966157	3.03402	0.00241321	0.0454021
ENSG00000112531	QKI	330.855	1.82929	0.609424	3.03089	0.00243831	0.0456619
ENSG00000182240	BACE2	861.019	1.55471	0.520906	3.02995	0.00244597	0.0456995
ENSG00000267416	CTD-2319I12.2	30.3963	2.55806	0.935239	3.02786	0.00246293	0.0459103
ENSG00000250159	RP11-381K20.2	36.6068	2.55106	0.902986	3.02404	0.00249423	0.0463869
ENSG00000053918	KCNQ1	264.713	1.96007	0.672179	3.0169	0.00255372	0.0474388
ENSG00000105497	ZNF175	43.692	2.59719	0.913542	3.00135	0.00268785	0.0492578
ENSG00000224769	AC069213.1	804.804	1.71243	0.559524	3.00062	0.00269426	0.0492578
ENSG00000260465	RP11-63M22.2	181.955	2.12865	0.775833	2.99244	0.00276753	0.0499762

## Sheet: Supplementary Table 6
Down-regulated genes in MUC16-positive cells
gene	symbol	baseMean	log2FoldChange	lfcSE	stat	pvalue	padj
ENSG00000189058	APOD	1177.89	-4.7881	0.435396	-10.9723	5.19e-28	4.2e-24
ENSG00000140945	CDH13	1006.95	-5.13907	0.47829	-10.7261	7.67e-27	4.14e-23
ENSG00000107317	PTGDS	1098.07	-8.6623	0.725939	-10.3675	3.49e-25	1.13e-21
ENSG00000196754	S100A2	3673.48	-4.04758	0.395256	-10.2334	1.4e-24	3.25e-21
ENSG00000205076	LGALS7	2906.86	-3.88333	0.437881	-8.90199	5.49e-19	9.86e-16
ENSG00000205221	VIT	472.702	-7.24146	0.764825	-8.88304	6.51e-19	1.05e-15
ENSG00000111341	MGP	278.929	-6.18664	0.655114	-8.8664	7.55e-19	1.11e-15
ENSG00000065618	COL17A1	11964.9	-3.85895	0.460983	-8.40789	4.17e-17	5.2e-14
ENSG00000145824	CXCL14	46606	-3.74282	0.444694	-8.41727	3.85e-17	5.2e-14
ENSG00000127946	HIP1	426.739	-5.96618	0.691272	-8.32917	8.14e-17	9.41e-14
ENSG00000105974	CAV1	800.503	-5.60152	0.784037	-8.17193	3.03e-16	2.89e-13
ENSG00000163453	IGFBP7	10101.2	-3.63687	0.452854	-8.06012	7.62e-16	6.85e-13
ENSG00000152779	SLC16A12	230.632	-4.79857	0.601753	-7.91011	2.57e-15	2.19e-12
ENSG00000131747	TOP2A	216.434	-7.6256	0.810151	-7.89862	2.82e-15	2.28e-12
ENSG00000117724	CENPF	225.06	-5.40097	0.697788	-7.75463	8.86e-15	6.83e-12
ENSG00000148773	MKI67	192.726	-5.87881	0.732119	-7.68526	1.53e-14	1.12e-11
ENSG00000113140	SPARC	6235.08	-4.9424	0.721981	-7.6218	2.5e-14	1.76e-11
ENSG00000135862	LAMC1	441.704	-3.48703	0.480471	-7.23456	4.67e-13	2.61e-10
ENSG00000145934	TENM2	226.758	-5.43159	0.718993	-7.221	5.16e-13	2.78e-10
ENSG00000101825	MXRA5	152.342	-6.56661	0.786621	-7.14011	9.33e-13	4.87e-10
ENSG00000156535	CD109	310.341	-4.50778	0.645009	-7.10634	1.19e-12	6.03e-10
ENSG00000214548	MEG3	163.148	-5.26993	0.724305	-7.0274	2.1e-12	1.03e-09
ENSG00000078900	TP73	155.817	-5.37005	0.762406	-7.02126	2.2e-12	1.05e-09
ENSG00000115556	PLCD4	134.269	-5.91841	0.792173	-6.95587	3.5e-12	1.62e-09
ENSG00000106772	PRUNE2	123.09	-6.08787	0.770745	-6.91884	4.55e-12	2.05e-09
ENSG00000155254	MARVELD1	153.449	-5.44881	0.772696	-6.875	6.2e-12	2.57e-09
ENSG00000167779	IGFBP6	26830.2	-2.83598	0.412905	-6.8778	6.08e-12	2.57e-09
ENSG00000226145	AC022596.6	643.499	-4.17001	0.613421	-6.81162	9.65e-12	3.9e-09
ENSG00000168309	FAM107A	120.019	-5.57793	0.760791	-6.78396	1.17e-11	4.61e-09
ENSG00000183454	GRIN2A	505.821	-4.89233	0.845807	-6.77284	1.26e-11	4.86e-09
ENSG00000177469	PTRF	1232.7	-3.1584	0.475659	-6.68247	2.35e-11	8.26e-09
ENSG00000034971	MYOC	124.85	-6.05233	0.826927	-6.65106	2.91e-11	1e-08
ENSG00000121621	KIF18A	171.23	-4.7022	0.704548	-6.61565	3.7e-11	1.25e-08
ENSG00000155099	TMEM55A	123.645	-5.83619	0.832199	-6.6027	4.04e-11	1.33e-08
ENSG00000105971	CAV2	1111.06	-3.92259	0.65437	-6.55536	5.55e-11	1.76e-08
ENSG00000183780	SLC35F3	144.33	-5.52123	0.833212	-6.54744	5.85e-11	1.82e-08
ENSG00000171848	RRM2	124.484	-5.38491	0.76321	-6.52369	6.86e-11	2.06e-08
ENSG00000088325	TPX2	105.234	-6.2353	0.87148	-6.51509	7.26e-11	2.14e-08
ENSG00000129270	MMP28	888.414	-3.38738	0.530901	-6.50635	7.7e-11	2.22e-08
ENSG00000139330	KERA	343.472	-3.97878	0.899231	-6.50318	7.86e-11	2.23e-08
ENSG00000126787	DLGAP5	102.076	-6.31173	0.835814	-6.45559	1.08e-10	3.01e-08
ENSG00000170323	FABP4	717.845	-4.13646	0.681004	-6.42461	1.32e-10	3.63e-08
ENSG00000186847	KRT14	65815.3	-4.4806	0.732101	-6.41128	1.44e-10	3.89e-08
ENSG00000135925	WNT10A	311.485	-4.59291	0.784804	-6.39704	1.58e-10	4.13e-08
ENSG00000165891	E2F7	91.4442	-6.07497	0.879419	-6.36297	1.98e-10	5.08e-08
ENSG00000139289	PHLDA1	503.16	-3.05303	0.491649	-6.17778	6.5e-10	1.59e-07
ENSG00000134363	FST	197.582	-5.07784	0.892197	-6.1653	7.03e-10	1.7e-07
ENSG00000179715	PCED1B	78.5833	-5.84463	0.891851	-6.16136	7.21e-10	1.72e-07
ENSG00000139354	GAS2L3	131.606	-5.09221	0.793416	-6.13407	8.57e-10	2.01e-07
ENSG00000187672	ERC2	116.033	-5.46795	0.861784	-6.1177	9.49e-10	2.19e-07
ENSG00000123094	RASSF8	301.691	-3.80261	0.625542	-6.10133	1.05e-09	2.4e-07
ENSG00000142089	IFITM3	1841.09	-2.55097	0.419153	-6.09064	1.12e-09	2.53e-07
ENSG00000159403	C1R	96.6855	-5.53807	0.86251	-6.07514	1.24e-09	2.75e-07
ENSG00000153317	ASAP1	184.119	-3.50013	0.578142	-6.06479	1.32e-09	2.89e-07
ENSG00000173110	HSPA6	1526.65	-3.03202	0.513996	-6.03656	1.57e-09	3.4e-07
ENSG00000092969	TGFB2	392.123	-2.83578	0.90847	-6.02139	1.73e-09	3.68e-07
ENSG00000179593	ALOX15B	848.571	-3.75885	0.681358	-6.00999	1.86e-09	3.9e-07
ENSG00000091136	LAMB1	828.109	-3.63633	0.704709	-5.97108	2.36e-09	4.83e-07
ENSG00000170312	CDK1	104.769	-5.06323	0.867607	-5.93389	2.96e-09	5.98e-07
ENSG00000108602	ALDH3A1	220142	-2.23438	0.378141	-5.9087	3.45e-09	6.89e-07
ENSG00000112394	SLC16A10	108.922	-3.99934	0.672218	-5.90335	3.56e-09	7.03e-07
ENSG00000142945	KIF2C	65.405	-5.49677	0.883133	-5.80255	6.53e-09	1.22e-06
ENSG00000178934	LGALS7B	1633.09	-3.49015	0.618134	-5.77216	7.83e-09	1.44e-06
ENSG00000117114	LPHN2	113.047	-3.82086	0.658323	-5.73928	9.51e-09	1.73e-06
ENSG00000100097	LGALS1	462.115	-3.17762	0.557199	-5.72894	1.01e-08	1.82e-06
ENSG00000121742	GJB6	20432.7	-2.33285	0.409408	-5.71795	1.08e-08	1.92e-06
ENSG00000143320	CRABP2	275.051	-3.16531	0.890629	-5.70925	1.13e-08	2e-06
ENSG00000022267	FHL1	60.1355	-5.33112	0.915454	-5.69134	1.26e-08	2.15e-06
ENSG00000089685	BIRC5	141.954	-3.83929	0.681022	-5.67876	1.36e-08	2.27e-06
ENSG00000109472	CPE	65.747	-5.3425	0.855947	-5.67517	1.39e-08	2.29e-06
ENSG00000134202	GSTM3	416.239	-3.77091	0.865744	-5.63693	1.73e-08	2.8e-06
ENSG00000196562	SULF2	889.739	-3.8388	0.688488	-5.63714	1.73e-08	2.8e-06
ENSG00000162688	AGL	1135.99	-2.69957	0.486181	-5.60056	2.14e-08	3.42e-06
ENSG00000134986	NREP	225.27	-3.74877	0.846564	-5.58736	2.31e-08	3.66e-06
ENSG00000233929	MT1XP1	1059.99	-2.50105	0.450021	-5.57759	2.44e-08	3.83e-06
ENSG00000187193	MT1X	25855.9	-2.39867	0.432137	-5.57424	2.49e-08	3.87e-06
ENSG00000111799	COL12A1	255.755	-2.79339	0.939054	-5.54145	3e-08	4.58e-06
ENSG00000250303	RP11-356J5.12	414.39	-3.54593	0.680996	-5.51415	3.5e-08	5.3e-06
ENSG00000166741	NNMT	65.852	-4.96861	0.849784	-5.50691	3.65e-08	5.47e-06
ENSG00000171819	ANGPTL7	2134.46	-3.31372	0.610338	-5.50098	3.78e-08	5.61e-06
ENSG00000076716	GPC4	60.1191	-5.2867	0.892611	-5.4869	4.09e-08	5.96e-06
ENSG00000111860	CEP85L	158.313	-3.15024	0.921672	-5.48759	4.07e-08	5.96e-06
ENSG00000151012	SLC7A11	151.437	-4.16461	0.761786	-5.48465	4.14e-08	5.98e-06
ENSG00000106665	CLIP2	227.69	-3.18561	0.581037	-5.47674	4.33e-08	6.2e-06
ENSG00000157456	CCNB2	121.822	-3.79755	0.926948	-5.47403	4.4e-08	6.24e-06
ENSG00000166033	HTRA1	3191.52	-2.33776	0.425752	-5.4672	4.57e-08	6.43e-06
ENSG00000117632	STMN1	698.456	-2.65468	0.490593	-5.41943	5.98e-08	8.2e-06
ENSG00000138135	CH25H	54.5958	-5.02259	0.927458	-5.41456	6.14e-08	8.35e-06
ENSG00000129474	AJUBA	238.32	-3.92803	0.850442	-5.40535	6.47e-08	8.72e-06
ENSG00000074590	NUAK1	53.7294	-5.17984	0.899825	-5.39249	6.95e-08	9.26e-06
ENSG00000176171	BNIP3	71.7123	-4.46471	0.808006	-5.36893	7.92e-08	1.04e-05
ENSG00000171488	LRRC8C	81.64	-4.58654	0.883954	-5.35859	8.39e-08	1.09e-05
ENSG00000012660	ELOVL5	178.619	-2.75172	0.923969	-5.3386	9.37e-08	1.21e-05
ENSG00000154764	WNT7A	216.484	-3.17162	0.85693	-5.31931	1.04e-07	1.34e-05
ENSG00000085662	AKR1B1	1596.31	-2.56205	0.48359	-5.309	1.1e-07	1.4e-05
ENSG00000187123	LYPD6	73.5567	-4.89122	0.889376	-5.28072	1.29e-07	1.63e-05
ENSG00000114251	WNT5A	167.771	-3.71078	0.794083	-5.26989	1.37e-07	1.71e-05
ENSG00000167552	TUBA1A	2501.36	-2.85784	0.559371	-5.26241	1.42e-07	1.77e-05
ENSG00000011465	DCN	3931.44	-3.62642	0.783537	-5.25489	1.48e-07	1.83e-05
ENSG00000183963	SMTN	84.8466	-4.29654	0.77772	-5.21164	1.87e-07	2.29e-05
ENSG00000138172	CALHM2	114.017	-3.46698	0.887496	-5.18241	2.19e-07	2.61e-05
ENSG00000180660	MAB21L1	718.98	-2.31629	0.447954	-5.16297	2.43e-07	2.87e-05
ENSG00000213366	GSTM2	230.471	-3.38976	0.75477	-5.15983	2.47e-07	2.9e-05
ENSG00000128059	PPAT	166.187	-3.282	0.645163	-5.14846	2.63e-07	3.06e-05
ENSG00000076003	MCM6	147.281	-2.36403	0.968557	-5.13281	2.85e-07	3.28e-05
ENSG00000136114	THSD1	47.2318	-4.72833	0.939634	-5.13232	2.86e-07	3.28e-05
ENSG00000111665	CDCA3	73.4346	-4.07889	0.818816	-5.12234	3.02e-07	3.44e-05
ENSG00000143228	NUF2	81.9681	-4.68827	0.938704	-5.12057	3.05e-07	3.45e-05
ENSG00000115163	CENPA	56.1005	-4.68383	0.905477	-5.11237	3.18e-07	3.56e-05
ENSG00000081051	AFP	44.421	-4.64842	0.944156	-5.10649	3.28e-07	3.63e-05
ENSG00000158423	RIBC1	52.719	-4.82341	0.909275	-5.09579	3.47e-07	3.8e-05
ENSG00000008513	ST3GAL1	545.789	-2.33121	0.458699	-5.09338	3.52e-07	3.82e-05
ENSG00000185633	NDUFA4L2	2590.8	-2.68756	0.542854	-5.06783	4.02e-07	4.34e-05
ENSG00000147257	GPC3	42.4771	-4.58086	0.947109	-5.05176	4.38e-07	4.69e-05
ENSG00000180447	GAS1	404.553	-3.48085	0.740917	-5.03554	4.77e-07	5.07e-05
ENSG00000162493	PDPN	96.2318	-3.8958	0.765866	-5.01279	5.36e-07	5.67e-05
ENSG00000196924	FLNA	910.97	-2.31498	0.458075	-5.00789	5.5e-07	5.71e-05
ENSG00000138758	2022-09-11	284.632	-3.10205	0.847993	-5.00144	5.69e-07	5.86e-05
ENSG00000048342	CC2D2A	143.567	-3.47855	0.767874	-5.00019	5.73e-07	5.87e-05
ENSG00000258498	DIO3OS	81.5807	-4.43853	0.906629	-4.99354	5.93e-07	5.99e-05
ENSG00000096654	ZNF184	143.451	-1.81833	0.96228	-4.98835	6.09e-07	6.12e-05
ENSG00000151967	SCHIP1	193.554	-2.47349	0.895427	-4.98609	6.16e-07	6.12e-05
ENSG00000244405	ETV5	630.642	-2.83457	0.882679	-4.9862	6.16e-07	6.12e-05
ENSG00000084636	COL16A1	329.643	-3.93863	0.876587	-4.9713	6.65e-07	6.56e-05
ENSG00000171462	DLK2	46.6516	-4.26372	0.836434	-4.949	7.46e-07	7.28e-05
ENSG00000101443	WFDC2	353.511	-1.96847	0.926452	-4.9327	8.11e-07	7.76e-05
ENSG00000065183	WDR3	484.024	-3.11425	0.741012	-4.91619	8.82e-07	8.4e-05
ENSG00000225217	HSPA7	100.177	-3.64527	0.897639	-4.90115	9.53e-07	9.02e-05
ENSG00000112981	NME5	47.5765	-4.80328	0.912182	-4.89879	9.64e-07	9.02e-05
ENSG00000164692	COL1A2	119.791	-3.50813	0.756673	-4.89903	9.63e-07	9.02e-05
ENSG00000255642	PABPC1P4	44.2249	-4.74951	0.89026	-4.88949	1.01e-06	9.4e-05
ENSG00000182118	FAM89A	176.572	-2.32065	0.919838	-4.85506	1.2e-06	0.000111
ENSG00000008853	RHOBTB2	461.475	-2.62112	0.539244	-4.8348	1.33e-06	0.000122
ENSG00000138399	FASTKD1	131.339	-1.6575	0.963756	-4.82546	1.4e-06	0.000127
ENSG00000146938	NLGN4X	120.664	-3.31875	0.701572	-4.81755	1.45e-06	0.000131
ENSG00000164294	GPX8	170.301	-3.25747	0.705056	-4.80558	1.54e-06	0.000139
ENSG00000149798	CDC42EP2	146.687	-1.33538	0.97076	-4.79419	1.63e-06	0.000145
ENSG00000164111	ANXA5	1491.95	-1.97537	0.413031	-4.79317	1.64e-06	0.000145
ENSG00000146373	RNF217	197.155	-2.97784	0.627891	-4.77988	1.75e-06	0.000154
ENSG00000185379	RAD51D	98.9728	-2.8859	0.934482	-4.73215	2.22e-06	0.000194
ENSG00000134057	CCNB1	328.052	-3.40515	0.785573	-4.72441	2.31e-06	0.0002
ENSG00000148053	NTRK2	2468.85	-3.53737	0.837894	-4.72516	2.3e-06	0.0002
ENSG00000125804	FAM182A	230.446	-4.33433	0.856798	-4.71456	2.42e-06	0.000208
ENSG00000153814	JAZF1	62.0424	-4.14499	0.894339	-4.70489	2.54e-06	0.000217
ENSG00000053747	LAMA3	1711.6	-2.81862	0.679424	-4.68346	2.82e-06	0.00024
ENSG00000185052	SLC24A3	39.1328	-4.17067	0.959587	-4.66657	3.06e-06	0.000257
ENSG00000198959	TGM2	2972.84	-3.37097	0.792627	-4.66737	3.05e-06	0.000257
ENSG00000253251	CTC-534A2.2	49.2653	-4.33403	0.95232	-4.6548	3.24e-06	0.00027
ENSG00000137804	NUSAP1	186.757	-3.03519	0.711212	-4.64398	3.42e-06	0.000284
ENSG00000103855	CD276	644.143	-2.08455	0.449362	-4.62062	3.83e-06	0.000314
ENSG00000078124	ACER3	233.31	-2.90035	0.837921	-4.61077	4.01e-06	0.000328
ENSG00000137310	TCF19	90.7666	-3.44914	0.839968	-4.6086	4.05e-06	0.00033
ENSG00000232637	WI2-3658N16.1	77.5904	-3.56263	0.851343	-4.60578	4.11e-06	0.000332
ENSG00000165730	STOX1	55.7091	-4.02483	0.939436	-4.6012	4.2e-06	0.000337
ENSG00000250588	IQCJ-SCHIP1	78.2465	-2.45711	0.957376	-4.58799	4.48e-06	0.000353
ENSG00000092964	DPYSL2	96.3951	-3.11861	0.678779	-4.56834	4.92e-06	0.000384
ENSG00000168952	STXBP6	101.626	-2.61934	0.932224	-4.56902	4.9e-06	0.000384
ENSG00000234456	MAGI2-AS3	314.633	-3.61727	0.928135	-4.55552	5.23e-06	0.000406
ENSG00000104635	SLC39A14	363.45	-2.40418	0.533824	-4.55296	5.29e-06	0.00041
ENSG00000174469	CNTNAP2	284.269	-2.4924	0.909964	-4.54728	5.43e-06	0.000419
ENSG00000116679	IVNS1ABP	7166.1	-2.02652	0.444109	-4.54448	5.51e-06	0.000422
ENSG00000109814	UGDH	1680.13	-2.17358	0.478467	-4.53737	5.7e-06	0.000429
ENSG00000112290	WASF1	279.523	-3.42157	0.797436	-4.5371	5.7e-06	0.000429
ENSG00000153207	AHCTF1	424.697	-2.69358	0.674343	-4.53697	5.71e-06	0.000429
ENSG00000197702	PARVA	587.801	-3.24431	0.795683	-4.53956	5.64e-06	0.000429
ENSG00000143248	RGS5	236.254	-2.02679	0.904351	-4.53465	5.77e-06	0.000432
ENSG00000186314	PRELID2	78.4593	-3.34832	0.782981	-4.5336	5.8e-06	0.000432
ENSG00000126947	ARMCX1	40.5452	-4.25366	0.93705	-4.5271	5.98e-06	0.000444
ENSG00000075618	FSCN1	1047.38	-2.15405	0.486069	-4.52201	6.13e-06	0.000453
ENSG00000091409	ITGA6	1675.28	-2.07701	0.466683	-4.50972	6.49e-06	0.000471
ENSG00000131931	THAP1	144.394	-3.09007	0.885852	-4.50957	6.5e-06	0.000471
ENSG00000143387	CTSK	116.767	-3.36737	0.845785	-4.50957	6.5e-06	0.000471
ENSG00000215475	SIAH3	140.209	-3.28495	0.792247	-4.51138	6.44e-06	0.000471
ENSG00000101577	LPIN2	54.1891	-3.81386	0.853451	-4.50634	6.6e-06	0.000476
ENSG00000011426	ANLN	108.072	-3.4781	0.773746	-4.49821	6.85e-06	0.000493
ENSG00000253348	MIR4454	44.9265	-3.77955	0.82749	-4.49526	6.95e-06	0.000497
ENSG00000079931	MOXD1	1411.43	-1.4384	0.936999	-4.48791	7.19e-06	0.000513
ENSG00000170577	SIX2	96.4031	-2.65543	0.905419	-4.47833	7.52e-06	0.000529
ENSG00000240583	AQP1	36.8092	-4.18471	0.935467	-4.47839	7.52e-06	0.000529
ENSG00000137502	RAB30	297.557	-2.68531	0.637816	-4.46941	7.84e-06	0.000547
ENSG00000146670	CDCA5	41.8196	-3.85566	0.939004	-4.45946	8.22e-06	0.000571
ENSG00000010292	NCAPD2	108.546	-3.04415	0.865894	-4.45683	8.32e-06	0.000575
ENSG00000111885	MAN1A1	127.097	-3.21572	0.787915	-4.45562	8.37e-06	0.000576
ENSG00000100234	TIMP3	1012.6	-2.46856	0.557252	-4.44525	8.78e-06	0.000599
ENSG00000169515	CCDC8	47.5968	-3.60199	0.947707	-4.44381	8.84e-06	0.000601
ENSG00000142173	COL6A2	58.1442	-4.14234	0.921895	-4.43745	9.1e-06	0.00061
ENSG00000173852	DPY19L1	80.6273	-3.45701	0.87796	-4.4385	9.06e-06	0.00061
ENSG00000178460	MCMDC2	72.0187	-3.34112	0.799332	-4.43926	9.03e-06	0.00061
ENSG00000018869	ZNF582	133.525	-1.03168	0.964505	-4.4339	9.25e-06	0.000615
ENSG00000135736	CCDC102A	44.7753	-3.85464	0.91049	-4.43348	9.27e-06	0.000615
ENSG00000184661	CDCA2	60.9065	-3.69394	0.94821	-4.43138	9.36e-06	0.000618
ENSG00000124788	ATXN1	353.026	-2.17366	0.49076	-4.42987	9.43e-06	0.000619
ENSG00000100526	CDKN3	71.4098	-2.14732	0.972427	-4.42517	9.64e-06	0.000629
ENSG00000131759	RARA	260.08	-2.38444	0.543232	-4.41306	1.02e-05	0.00066
ENSG00000152583	SPARCL1	125.444	-3.13922	0.769313	-4.41281	1.02e-05	0.00066
ENSG00000136842	TMOD1	91.5734	-1.93462	0.956357	-4.4001	1.08e-05	0.000695
ENSG00000145569	FAM105A	253.155	-2.95978	0.743343	-4.3999	1.08e-05	0.000695
ENSG00000091128	LAMB4	106.813	-3.99838	0.893332	-4.38474	1.16e-05	0.00074
ENSG00000198832	SELM	353.402	-2.79197	0.722921	-4.38151	1.18e-05	0.000748
ENSG00000162433	AK4	304.895	-2.89576	0.84502	-4.37423	1.22e-05	0.00077
ENSG00000134627	PIWIL4	44.9046	-3.96919	0.962468	-4.36686	1.26e-05	0.000792
ENSG00000138686	BBS7	189.662	-3.26424	0.805725	-4.36024	1.3e-05	0.000809
ENSG00000164850	GPER1	31.7832	-3.78302	0.971613	-4.35929	1.3e-05	0.000809
ENSG00000188659	FAM154B	41.9914	-3.94801	0.893884	-4.35701	1.32e-05	0.000814253
ENSG00000166881	TMEM194A	117.586	-2.82917	0.652647	-4.35436	1.33e-05	0.000821
ENSG00000090565	RAB11FIP3	117.968	-1.99147	0.928893	-4.33974	1.43e-05	0.000868
ENSG00000106366	SERPINE1	2124.99	-2.64326	0.617561	-4.33609	1.45e-05	0.000876
ENSG00000146263	MMS22L	270.402	-2.92332	0.737376	-4.32057	1.56e-05	0.000936
ENSG00000241015	TPM3P9	100.017	-3.03625	0.774297	-4.29703	1.73e-05	0.0010335
ENSG00000059804	SLC2A3	151.969	-3.2848	0.758383	-4.29098	1.78e-05	0.00105529
ENSG00000187244	BCAM	92.7936	-3.05634	0.714612	-4.29077	1.78e-05	0.00105529
ENSG00000229526	KRT16P4	60.489	-3.83545	0.914081	-4.28928	1.79e-05	0.00105849
ENSG00000250320	CTD-2269F5.1	130.55	-3.10081	0.864432	-4.28298	1.84e-05	0.00108499
ENSG00000225950	NTF4	144.831	-3.22386	0.870985	-4.27675	1.9e-05	0.00111172
ENSG00000259264	RP11-60L3.1	29.0204	-3.63597	0.975899	-4.27004	1.95e-05	0.00113747
ENSG00000164176	EDIL3	557.189	-2.49549	0.642154	-4.26384	2.01e-05	0.00115704
ENSG00000158458	NRG2	48.086	-3.38261	0.920704	-4.26244	2.02e-05	0.00115736
ENSG00000176890	TYMS	79.9196	-3.06178	0.918166	-4.26219	2.02e-05	0.00115736
ENSG00000111275	ALDH2	649.256	-2.45479	0.605028	-4.26044	2.04e-05	0.00116235
ENSG00000183876	ARSI	45.0916	-3.27937	0.962867	-4.2455	2.18e-05	0.00123469
ENSG00000181450	ZNF678	197.99	-2.05323	0.871364	-4.23409	2.29e-05	0.00129375
ENSG00000173567	GPR113	379.784	-3.19667	0.780132	-4.22168	2.42e-05	0.00135291
ENSG00000184517	ZFP1	33.6103	-3.72279	0.972505	-4.22205	2.42e-05	0.00135291
ENSG00000117266	CDK18	109.251	-2.93546	0.720201	-4.21002	2.55e-05	0.00141978
ENSG00000235169	SMIM1	49.9301	-3.38326	0.904542	-4.19962	2.67e-05	0.00148147
ENSG00000168078	PBK	74.158	-3.71095	0.9334	-4.19648	2.71e-05	0.00149704
ENSG00000165695	AK8	83.2541	-1.78753	0.953362	-4.19475	2.73e-05	0.00150337
ENSG00000169598	DFFB	100.869	-2.79609	0.666949	-4.18716	2.82e-05	0.00154404
ENSG00000265962	RP11-674N23.1	27.6324	-3.52885	0.97836	-4.18394	2.87e-05	0.0015608
ENSG00000144749	LRIG1	511.921	-1.95835	0.466357	-4.1831	2.88e-05	0.00156134
ENSG00000011201	KAL1	44.3447	-3.58519	0.895311	-4.18034	2.91e-05	0.00156924
ENSG00000204116	CHIC1	85.6648	-3.03553	0.879044	-4.18062	2.91e-05	0.00156924
ENSG00000233098	RP11-344E13.3	66.7724	-3.39253	0.845058	-4.17967	2.92e-05	0.00156924
ENSG00000058085	LAMC2	1854.31	-2.26337	0.572268	-4.17056	3.04e-05	0.00162252
ENSG00000140470	ADAMTS17	114.145	-2.41777	0.877664	-4.16402	3.13e-05	0.00166423
ENSG00000138400	MDH1B	36.5074	-3.73533	0.920194	-4.15974	3.19e-05	0.0016749
ENSG00000181104	F2R	231.241	-3.18965	0.824558	-4.15958	3.19e-05	0.0016749
ENSG00000072571	HMMR	168.242	-3.0831	0.84944	-4.15086	3.31e-05	0.00173436
ENSG00000128606	LRRC17	120.057	-1.86349	0.94052	-4.14242	3.44e-05	0.00179372
ENSG00000149131	SERPING1	226.78	-2.80568	0.739371	-4.14075	3.46e-05	0.0017954
ENSG00000170425	ADORA2B	59.8627	-2.68265	0.94276	-4.13999	3.47e-05	0.0017954
ENSG00000215183	MSMP	36.8081	-3.67379	0.973163	-4.13319	3.58e-05	0.00184347
ENSG00000189362	TMEM194B	124.23	-3.60688	0.904595	-4.12356	3.73e-05	0.00190414
ENSG00000000971	CFH	110.205	-2.10968	0.915528	-4.12141	3.77e-05	0.00191595
ENSG00000092068	SLC7A8	1259.5	-1.91315	0.478191	-4.11478	3.88e-05	0.00195957
ENSG00000111554	MDM1	113.69	-2.39149	0.944577	-4.11526	3.87e-05	0.00195957
ENSG00000119403	PHF19	72.6064	-2.07924	0.957782	-4.10761	4e-05	0.00201503
ENSG00000214063	TSPAN4	305.406	-2.19086	0.539641	-4.10575	4.03e-05	0.00202507
ENSG00000111199	TRPV4	32.1756	-3.60646	0.958308	-4.10391	4.06e-05	0.00203493
ENSG00000196878	LAMB3	5363.79	-2.63078	0.671373	-4.10298	4.08e-05	0.00203683
ENSG00000137573	SULF1	299.33	-2.19394	0.900667	-4.09447	4.23e-05	0.00210007
ENSG00000097046	CDC7	51.0854	-3.96427	0.933161	-4.09322	4.25e-05	0.00210503
ENSG00000171320	ESCO2	93.7968	-3.36538	0.799383	-4.0922	4.27e-05	0.00210784
ENSG00000138180	CEP55	41.8054	-2.99414	0.961051	-4.08645	4.38e-05	0.00215101
ENSG00000102265	TIMP1	1529.77	-1.90921	0.471945	-4.08158	4.47e-05	0.00217337
ENSG00000169621	APLF	114.476	-2.59215	0.637622	-4.08206	4.46e-05	0.00217337
ENSG00000229089	ANKRD20A8P	532.06	-2.05817	0.506756	-4.08052	4.49e-05	0.0021768
ENSG00000136367	ZFHX2	76.5338	-4.08394	0.921424	-4.07364	4.63e-05	0.00223546
ENSG00000127564	PKMYT1	97.4519	-2.07581	0.966339	-4.06656	4.77e-05	0.00229757
ENSG00000167900	TK1	381.252	-2.59292	0.64005	-4.06495	4.8e-05	0.0022998
ENSG00000113296	THBS4	69.5965	-2.38017	0.937462	-4.0607	4.89e-05	0.0023352
ENSG00000204666	CTD-2126E3.1	32.3631	-3.6522	0.973739	-4.05809	4.95e-05	0.00235446
ENSG00000103995	CEP152	86.7262	-3.27444	0.824201	-4.05403	5.03e-05	0.0023887
ENSG00000044459	CNTLN	64.8262	-3.0579	0.76595	-4.05273	5.06e-05	0.002395
ENSG00000132481	TRIM47	590.882	-1.85849	0.458321	-4.05016	5.12e-05	0.00241443
ENSG00000196644	GPR89C	63.2935	-3.26632	0.792556	-4.04828	5.16e-05	0.00242681
ENSG00000258643	BCL2L2-PABPN1	75.6635	-1.1271	0.98023	-4.04239	5.29e-05	0.0024814
ENSG00000122786	CALD1	404.949	-2.67569	0.812473	-4.03876	5.37e-05	0.00251279
ENSG00000065154	OAT	983.38	-2.44579	0.662297	-4.02804	5.62e-05	0.00260747
ENSG00000150961	SEC24D	228.828	-2.15496	0.539	-4.01991	5.82e-05	0.00267614
ENSG00000179388	EGR3	589.864	-1.80351	0.447582	-4.02112	5.79e-05	0.00267614
ENSG00000180914	OXTR	57.9691	-3.10285	0.95182	-4.01617	5.92e-05	0.00271129
ENSG00000120341	SEC16B	647.556	-2.07543	0.512225	-4.01088	6.05e-05	0.0027649
ENSG00000148834	GSTO1	2907.51	-1.87805	0.469867	-3.99853	6.37e-05	0.00289681
ENSG00000106066	CPVL	898.613	-3.08219	0.884926	-3.99121	6.57e-05	0.00296271
ENSG00000102996	MMP15	48.2442	-2.93435	0.944315	-3.98657	6.7e-05	0.00300448
ENSG00000174442	ZWILCH	269.936	-2.5206	0.712455	-3.97851	6.93e-05	0.00309956
ENSG00000115226	FNDC4	25.9234	-3.31856	0.981947	-3.97626	7e-05	0.00311185
ENSG00000165474	GJB2	23234.7	-1.70171	0.427718	-3.97664	6.99e-05	0.00311185
ENSG00000236029	AL953854.2	29.8154	-3.66879	0.928996	-3.97314	7.09e-05	0.00313566
ENSG00000152256	PDK1	505.309	-2.43369	0.70155	-3.97124	7.15e-05	0.00315225
ENSG00000051180	RAD51	80.6366	-2.67246	0.891355	-3.96997	7.19e-05	0.00316046
ENSG00000108813	DLX4	79.941	-2.35973	0.982356	-3.95321	7.71e-05	0.00336294
ENSG00000042317	SPATA7	103.755	-2.74073	0.739418	-3.95086	7.79e-05	0.00338696
ENSG00000070018	LRP6	240.662	-2.38586	0.824239	-3.94998	7.82e-05	0.00338894
ENSG00000115641	FHL2	833.552	-2.19893	0.589514	-3.94944	7.83e-05	0.00338894
ENSG00000206172	HBA1	291.263	-2.78823	0.888092	-3.94801	7.88e-05	0.00340011
ENSG00000167994	RAB3IL1	57.8719	-3.29182	0.982951	-3.94526	7.97e-05	0.0034302
ENSG00000135451	TROAP	40.0019	-3.45281	0.88017	-3.94387	8.02e-05	0.00343193
ENSG00000134443	GRP	27.519	-3.37219	0.980479	-3.94112	8.11e-05	0.00346231
ENSG00000137975	CLCA2	2094.21	-1.59356	0.404448	-3.93891	8.19e-05	0.00348525
ENSG00000159335	PTMS	648.459	-1.96375	0.511577	-3.93385	8.36e-05	0.0035501
ENSG00000072110	ACTN1	472.385	-2.53483	0.762846	-3.92656	8.62e-05	0.00364984
ENSG00000173706	HEG1	104.552	-2.8716	0.849857	-3.92438	8.7e-05	0.00367338
ENSG00000096093	EFHC1	305.336	-2.29644	0.608684	-3.9208	8.83e-05	0.003709
ENSG00000140931	CMTM3	59.112	-3.22936	0.983895	-3.91901	8.89e-05	0.00372695
ENSG00000079819	EPB41L2	29.9122	-3.55418	0.952317	-3.91706	8.96e-05	0.00374759
ENSG00000131018	SYNE1	303.643	-2.42336	0.63135	-3.90959	9.25e-05	0.00385537
ENSG00000166086	JAM3	92.7803	-2.33658	0.94397	-3.90848	9.29e-05	0.00386311
ENSG00000132541	HRSP12	246.35	-2.557	0.822911	-3.88698	0.000102	0.00420023
ENSG00000142583	SLC2A5	177.813	-2.58434	0.71484	-3.88389	0.000103	0.00424136
ENSG00000152268	SPON1	30.5463	-3.33404	0.966301	-3.88337	0.000103	0.00424136
ENSG00000243244	STON1	38.3128	-3.29654	0.852107	-3.87979	0.000105	0.00429334
ENSG00000127947	PTPN12	395.948	-2.77946	0.709009	-3.87721	0.000106	0.00432806
ENSG00000170921	TANC2	536.938	-2.62884	0.776626	-3.86941	0.000109	0.0044577
ENSG00000135314	KHDC1	42.4095	-3.53771	0.861702	-3.86438	0.000111	0.00453895
ENSG00000118655	DCLRE1B	55.7867	-1.48969	0.976627	-3.85692	0.000115	0.00465624
ENSG00000168765	GSTM4	426.326	-1.86829	0.485525	-3.85357	0.000116	0.00470862
ENSG00000224490	TTC21B-AS1	53.4457	-3.71512	0.952242	-3.85202	0.000117	0.00471514
ENSG00000158402	CDC25C	35.9964	-2.68145	0.978317	-3.84171	0.000122	0.0048933
ENSG00000255568	BRWD1-IT2	29.9965	-3.47333	0.964907	-3.82824	0.000129	0.00514338
ENSG00000164649	CDCA7L	328.954	-2.34153	0.892206	-3.82514	0.000131	0.00518304
ENSG00000250722	SEPP1	722.973	-1.90859	0.503745	-3.82529	0.000131	0.00518304
ENSG00000111912	NCOA7	3719.65	-1.54067	0.404632	-3.81577	0.000136	0.00536202
ENSG00000179799	OR7E22P	129.987	-0.882421	0.960019	-3.81556	0.000136	0.00536202
ENSG00000106571	GLI3	144.729	-2.55283	0.862979	-3.81313	0.000137	0.00538875
ENSG00000136738	STAM	209.764	-2.44545	0.676506	-3.81321	0.000137	0.00538875
ENSG00000076706	MCAM	212.278	-2.76436	0.920932	-3.81036	0.000139	0.00539905
ENSG00000162009	SSTR5	28.8226	-3.2521	0.982346	-3.81027	0.000139	0.00539905
ENSG00000230937	MIR205HG	5913.89	-1.65054	0.433515	-3.80671	0.000141	0.00544597
ENSG00000168229	PTGDR	29.2095	-3.31998	0.967955	-3.80561	0.000141	0.0054495
ENSG00000143340	FAM163A	30.0274	-3.21048	0.970131	-3.79847	0.000146	0.00558227
ENSG00000005884	ITGA3	1082.84	-1.72572	0.46158	-3.79409	0.000148	0.00562939
ENSG00000162913	C1orf145	73.7152	-1.78652	0.93552	-3.79558	0.000147	0.00562939
ENSG00000187815	ZFP69	23.6954	-3.47813	0.970331	-3.79515	0.000148	0.00562939
ENSG00000215883	CYB5RL	82.1743	-2.67866	0.707306	-3.79404	0.000148	0.00562939
ENSG00000118849	RARRES1	1044.78	-0.731731	0.892783	-3.78749	0.000152	0.00576623
ENSG00000070371	CLTCL1	30.1551	-3.50121	0.96394	-3.78524	0.000154	0.00579172
ENSG00000125319	C17orf53	64.3758	-2.12341	0.958314	-3.78166	0.000156	0.00586192
ENSG00000109861	CTSC	3486.92	-2.15914	0.588028	-3.77862	0.000158	0.00591998
ENSG00000134294	SLC38A2	2479.78	-1.74281	0.460757	-3.77805	0.000158	0.00591998
ENSG00000196505	GDAP2	381.842	-1.28946	0.858244	-3.76866	0.000164	0.00611876
ENSG00000175063	UBE2C	175.26	-2.60806	0.726651	-3.76775	0.000165	0.00612694
ENSG00000173914	RBM4B	258.732	-2.3873	0.675832	-3.76717	0.000165	0.00612717
ENSG00000064300	NGFR	33.9577	-3.30586	0.967077	-3.7663	0.000166	0.00613017
ENSG00000109189	USP46	388.157	-2.25958	0.697825	-3.76464	0.000167	0.00614738
ENSG00000137094	DNAJB5	41.4499	-3.22243	0.844529	-3.75421	0.000174	0.00636542
ENSG00000197122	SRC	265.241	-1.98252	0.523878	-3.75422	0.000174	0.00636542
ENSG00000130768	SMPDL3B	31.5506	-3.23073	0.969143	-3.75279	0.000175	0.00638716
ENSG00000099821	POLRMT	671.729	-1.65877	0.442291	-3.74994	0.000177	0.00644555
ENSG00000176788	BASP1	302.488	-2.31318	0.639173	-3.74681	0.000179	0.00648273
ENSG00000185189	NRBP2	141.04	-2.35036	0.621115	-3.7398	0.000184	0.00663653
ENSG00000100065	CARD10	407.692	-2.13202	0.574241	-3.73667	0.000186	0.00667588
ENSG00000178498	DTX3	30.7117	-3.23858	0.969326	-3.73722	0.000186	0.00667588
ENSG00000182585	EPGN	522.558	-1.80532	0.48521	-3.73664	0.000186	0.00667588
ENSG00000108846	ABCC3	61.6091	-2.77474	0.744461	-3.73099	0.000191	0.00679731
ENSG00000139211	AMIGO2	41.5647	-2.51805	0.961269	-3.73023	0.000191	0.00680277
ENSG00000133026	MYH10	402.472	-2.18386	0.589948	-3.72839	0.000192703	0.00682462
ENSG00000244734	HBB	805.817	-1.2593	0.907931	-3.72832	0.000193	0.00682462
ENSG00000168781	PPIP5K1	240.56	-2.23465	0.610849	-3.72466	0.000196	0.00690941
ENSG00000269636	AC010441.1	182.143	-2.44373	0.855317	-3.7067	0.00021	0.00735383
ENSG00000080345	RIF1	246.141	-1.96469	0.530071	-3.70008	0.000216	0.00749958
ENSG00000118965	WDR35	51.9615	-2.67413	0.937781	-3.69537	0.00022	0.00762366
ENSG00000163739	CXCL1	738.095	-0.896744	0.885618	-3.69233	0.000222	0.00769886
ENSG00000188921	PTPLAD2	37.6647	-3.35298	0.957235	-3.68944	0.000225	0.00777023
ENSG00000185924	RTN4RL1	37.833	-1.93847	0.982932	-3.68522	0.000229	0.00786637
ENSG00000204389	HSPA1A	25704.8	-1.55831	0.42019	-3.68129	0.000232	0.00792241
ENSG00000057294	PKP2	492.636	-2.4353	0.699727	-3.67245	0.00024	0.00813175
ENSG00000101052	IFT52	410.398	-1.86377	0.509122	-3.67268	0.00024	0.00813175
ENSG00000168970	JMJD7-PLA2G4B	119.399	-2.76684	0.770123	-3.67298	0.00024	0.00813175
ENSG00000069849	ATP1B3	6272.62	-1.42137	0.387118	-3.67064	0.000242	0.00815563
ENSG00000062038	CDH3	405.013	-2.8151	0.768423	-3.65767	0.000255	0.00852615
ENSG00000215142	RP11-292B8.1	43.1878	-1.46699	0.984669	-3.6519	0.00026	0.00868408
ENSG00000068654	POLR1A	445.5	-2.34063	0.659658	-3.65016	0.000262	0.00872508
ENSG00000066279	ASPM	26.217	-3.23486	0.971842	-3.64547	0.000267	0.00886772
ENSG00000130226	DPP6	94.5226	-2.56803	0.703694	-3.64322	0.000269	0.00892716
ENSG00000100003	SEC14L2	59.5791	-2.53741	0.955459	-3.63763	0.000275	0.00910435
ENSG00000104953	TLE6	47.3712	-2.56804	0.926599	-3.63188	0.000281	0.00927742
ENSG00000167646	DNAAF3	30.4569	-3.11517	0.940835	-3.6312	0.000282	0.00927742
ENSG00000257913	RP11-386G11.5	25.2572	-3.11622	0.984341	-3.63128	0.000282	0.00927742
ENSG00000105146	AURKC	83.7969	-0.867541	0.964036	-3.62438	0.00029	0.00948713
ENSG00000126458	RRAS	323.867	-2.08913	0.590865	-3.61542	0.0003	0.0097816
ENSG00000151364	KCTD14	41.1901	-1.54647	0.983074	-3.61441	0.000301	0.0098001
ENSG00000241684	ADAMTS9-AS2	70.8987	-2.60863	0.833578	-3.61381	0.000302	0.00980316
ENSG00000122877	EGR2	1127.1	-1.55775	0.433309	-3.61085	0.000305	0.00989605
ENSG00000174669	SLC29A2	34.6681	-1.85183	0.98563	-3.60532	0.000312	0.0100687
ENSG00000121281	ADCY7	115.201	-2.80652	0.826239	-3.60185	0.000316	0.0101419
ENSG00000128805	ARHGAP22	189.76	-2.44182	0.692243	-3.60183	0.000316	0.0101419
ENSG00000188536	HBA2	478.04	-1.33539	0.918119	-3.60204	0.000316	0.0101419
ENSG00000260549	MT1L	62.7265	-2.78628	0.847824	-3.60137	0.000317	0.0101419
ENSG00000112796	ENPP5	27.6214	-2.60623	0.978344	-3.59983	0.000318	0.0101822
ENSG00000183531	Z98256.1	56.9252	-2.4467	0.95595	-3.5983	0.00032	0.0102221
ENSG00000259295	CSPG4P12	353.346	-1.5229	0.902004	-3.59588	0.000323	0.0102768
ENSG00000126091	ST3GAL3	60.7425	-1.22183	0.970419	-3.59509	0.000324	0.010288
ENSG00000166068	SPRED1	293.232	-2.16515	0.625476	-3.58882	0.000332	0.0104769
ENSG00000019549	SNAI2	900.062	-2.44185	0.8031	-3.58116	0.000342	0.0107594
ENSG00000251292	RP11-380P13.2	154.757	-2.26638	0.632289	-3.58086	0.000342	0.0107594
ENSG00000010803	SCMH1	111.636	-2.67373	0.841099	-3.58005	0.000344	0.010772
ENSG00000112029	FBXO5	119.167	-2.69317	0.817394	-3.57901	0.000345	0.0107938
ENSG00000260329	RP11-412D9.4	21.7475	-2.92659	0.986513	-3.5777	0.000347	0.0108062
ENSG00000119632	IFI27L2	248.021	-2.27555	0.661863	-3.57105	0.000356	0.011063
ENSG00000236432	AC097662.2	82.9018	-3.48605	0.948288	-3.56981	0.000357	0.0110943
ENSG00000125148	MT2A	4572.02	-1.83853	0.543263	-3.56839	0.000359	0.0111333
ENSG00000145632	PLK2	4110.39	-1.51014	0.424328	-3.56481	0.000364	0.0112649
ENSG00000258561	RP11-72M17.1	101.058	-1.20472	0.946592	-3.56049	0.00037	0.011408
ENSG00000139645	ANKRD52	99.639	-2.32305	0.653434	-3.55741	0.000375	0.0114988
ENSG00000086570	FAT2	56.4285	-0.948605	0.981084	-3.55097	0.000384	0.0117616
ENSG00000114270	COL7A1	696.701	-1.0024	0.918694	-3.54635	0.000391	0.0118576
ENSG00000263002	ZNF234	158.165	-1.56298	0.893664	-3.54674	0.00039	0.0118576
ENSG00000149212	SESN3	114.132	-2.46057	0.8738	-3.54559	0.000392	0.0118586
ENSG00000184371	CSF1	70.3258	-2.89345	0.82823	-3.54534	0.000392	0.0118586
ENSG00000182871	COL18A1	234.046	-2.69275	0.729703	-3.53811	0.000403	0.0120751
ENSG00000181234	TMEM132C	64.9417	-1.07251	0.978694	-3.53676	0.000405	0.0121146
ENSG00000160180	TFF3	46.3925	-2.91388	0.986835	-3.53473	0.000408	0.0121632
ENSG00000227051	C14orf132	163.332	-2.42883	0.80232	-3.52935	0.000417	0.0123675
ENSG00000178999	AURKB	51.2658	-2.99392	0.875757	-3.52766	0.000419	0.0124235
ENSG00000165304	MELK	36.8752	-2.89126	0.918125	-3.52422	0.000425	0.0125174
ENSG00000166851	PLK1	196.393	-1.39501	0.981363	-3.52461	0.000424	0.0125174
ENSG00000143499	SMYD2	315.345	-2.33071	0.881639	-3.52359	0.000426	0.0125246
ENSG00000166828	SCNN1G	61.4819	-2.73438	0.784423	-3.52273	0.000427	0.012534
ENSG00000182704	TSKU	1064.19	-1.50606	0.431776	-3.52243	0.000428	0.012534
ENSG00000091513	TF	419.872	-1.84245	0.543148	-3.52014	0.000431	0.0126042
ENSG00000147862	NFIB	238.089	-1.93057	0.557296	-3.51707	0.000436	0.0127205
ENSG00000120708	TGFBI	121624	-1.36164	0.387918	-3.50695	0.000453	0.0131433
ENSG00000166265	CYYR1	19.9793	-2.76041	0.987033	-3.50721	0.000453	0.0131433
ENSG00000264785	RP11-311F12.2	37.9753	-3.14406	0.918329	-3.50704	0.000453	0.0131433
ENSG00000166035	LIPC	26.4277	-3.31883	0.942096	-3.49946	0.000466	0.0134863
ENSG00000262943	ALOX12P2	79.9198	-1.68707	0.908972	-3.49914	0.000467	0.0134863
ENSG00000024422	EHD2	605.419	-2.28813	0.688988	-3.49531	0.000474	0.0136083
ENSG00000146909	NOM1	381.223	-2.03644	0.583776	-3.49545	0.000473	0.0136083
ENSG00000006042	TMEM98	108.275	-2.27033	0.920627	-3.49073	0.000482	0.0138114
ENSG00000168306	ACOX2	47.6993	-0.810563	0.986186	-3.4904	0.000482	0.0138114
ENSG00000077684	JADE1	422.701	-1.9001	0.549527	-3.48656	0.000489	0.013913
ENSG00000135842	FAM129A	175.871	-2.18659	0.635862	-3.48008	0.000501	0.0142197
ENSG00000224081	LINC01057	169.821	-2.09138	0.601832	-3.47628	0.000508	0.0143818
ENSG00000166046	TCP11L2	483.026	-2.33577	0.793352	-3.47232	0.000516	0.0145699
ENSG00000213516	RBMXL1	371.576	-1.82594	0.540559	-3.4615	0.000537	0.015142
ENSG00000196188	CTSE	27.6282	-3.26476	0.977372	-3.45947	0.000541	0.0151774
ENSG00000136205	TNS3	187.518	-1.71041	0.849383	-3.45776	0.000545	0.0152426
ENSG00000149257	SERPINH1	434.779	-2.37503	0.852575	-3.45738	0.000545	0.0152426
ENSG00000072195	SPEG	37.7456	-3.26185	0.959956	-3.44747	0.000566	0.0157583
ENSG00000042429	MED17	458.816	-2.18464	0.72055	-3.43978	0.000582	0.0161296
ENSG00000246223	C14orf64	139.499	-2.55606	0.783438	-3.43855	0.000585	0.0161726
ENSG00000138182	KIF20B	200.922	-1.90198	0.800492	-3.43665	0.000589	0.0162339
ENSG00000171121	KCNMB3	41.9968	-3.18506	0.982047	-3.43376	0.000595	0.0163802
ENSG00000103888	KIAA1199	27.2193	-3.3892	0.959656	-3.42896	0.000606	0.0166442
ENSG00000241058	NSUN6	296.53	-1.88262	0.55121	-3.42804	0.000608	0.0166532
ENSG00000180481	GLIPR1L2	92.6935	-2.8586	0.787748	-3.42731	0.00061	0.0166606
ENSG00000247708	STX18-AS1	57.1616	-2.29876	0.955405	-3.41677	0.000634	0.0172034
ENSG00000162645	GBP2	56.19	-1.72729	0.941802	-3.41524	0.000637	0.0172422
ENSG00000206557	TRIM71	58.3285	-2.62027	0.804701	-3.41456	0.000639	0.0172563
ENSG00000159239	C2orf81	108.589	-2.00401	0.865985	-3.41141	0.000646	0.0174278
ENSG00000117676	RPS6KA1	603.871	-1.57582	0.467399	-3.40632	0.000658	0.0176679
ENSG00000133111	RFXAP	32.4957	-1.89047	0.982556	-3.40559	0.00066	0.0176858
ENSG00000213398	LCAT	67.9444	-2.44344	0.845853	-3.40505	0.000662	0.0176916
ENSG00000162896	PIGR	668.739	-1.39508	0.925547	-3.403	0.000666	0.0177952
ENSG00000198719	DLL1	164.212	-2.21363	0.956092	-3.40202	0.000669	0.0178296
ENSG00000151150	ANK3	230.09	-2.1818	0.680719	-3.39951	0.000675	0.0179648
ENSG00000154654	NCAM2	100.527	-2.57338	0.879511	-3.39625	0.000683	0.0180905
ENSG00000157978	LDLRAP1	1858.84	-1.71899	0.502768	-3.39045	0.000698	0.0183878
ENSG00000169607	CKAP2L	153.202	-3.41602	0.936081	-3.38549	0.000711	0.0186625
ENSG00000116774	OLFML3	65.0745	-2.10784	0.921957	-3.37435	0.00074	0.0193091
ENSG00000119326	CTNNAL1	1099.98	-1.78348	0.534603	-3.36851	0.000756	0.0196359
ENSG00000153560	UBP1	255.985	-1.83698	0.552984	-3.3684	0.000756	0.0196359
ENSG00000185070	FLRT2	60.8678	-1.47371	0.961147	-3.36575	0.000763	0.0197618
ENSG00000119703	ZC2HC1C	46.8888	-1.98945	0.972751	-3.36377	0.000769	0.0198091
ENSG00000183979	NPB	24.0761	-2.87648	0.986452	-3.36456	0.000767	0.0198091
ENSG00000198542	ITGBL1	35.8444	-3.17835	0.981764	-3.35996	0.00078	0.0200527
ENSG00000154153	FAM134B	1661.1	-2.13919	0.826122	-3.35776	0.000786	0.0201484
ENSG00000141401	IMPA2	1001.66	-2.09811	0.719117	-3.35658	0.000789	0.0201707
ENSG00000250167	CTC-321K16.1	21.8673	-2.7312	0.987	-3.35692	0.000788	0.0201707
ENSG00000170775	GPR37	132.764	-2.50922	0.774708	-3.35552	0.000792	0.0202163
ENSG00000109113	RAB34	1049.76	-1.84546	0.571957	-3.3526	0.000801	0.0203667
ENSG00000184307	ZDHHC23	30.693	-2.84155	0.939761	-3.34913	0.000811	0.0205908
ENSG00000090776	EFNB1	270.852	-1.79725	0.540157	-3.34442	0.000825	0.0209109
ENSG00000169018	FEM1B	435.296	-1.84321	0.55888	-3.34362	0.000827	0.0209386
ENSG00000100599	RIN3	67.2818	-0.249485	0.974994	-3.3424	0.000831	0.0209583
ENSG00000154380	ENAH	317.958	-2.03165	0.622702	-3.34138	0.000834	0.0209583
ENSG00000187134	AKR1C1	198.209	-2.106	0.717718	-3.34076	0.000835	0.0209583
ENSG00000187678	SPRY4	58.2795	-0.680939	0.970321	-3.34099	0.000835	0.0209583
ENSG00000169071	ROR2	91.517	-2.47996	0.88878	-3.33863	0.000842	0.0210871
ENSG00000107736	CDH23	100.456	-1.93376	0.877953	-3.33326	0.000858	0.021432
ENSG00000121898	CPXM2	1937.55	-1.52624	0.457087	-3.33003	0.000868	0.0216154
ENSG00000135723	FHOD1	106.231	-1.90097	0.853663	-3.33015	0.000868	0.0216154
ENSG00000258818	RNASE4	157.879	-2.24604	0.79721	-3.3295	0.00087	0.0216235
ENSG00000100196	KDELR3	36.9667	-1.29593	0.984784	-3.32891	0.000872	0.0216361
ENSG00000197457	STMN3	50.4419	-2.67786	0.920031	-3.32752	0.000876	0.0216848
ENSG00000226816	AC005082.12	37.9726	-0.91681	0.987024	-3.32318	0.00089	0.021984
ENSG00000135480	KRT7	910.843	-1.66008	0.766823	-3.32162	0.000895	0.0220739
ENSG00000077942	FBLN1	1087.51	-1.97579	0.635768	-3.32083	0.000898	0.0221028
ENSG00000163513	TGFBR2	61.3339	-2.62092	0.889648	-3.31983	0.000901	0.0221388
ENSG00000228437	RP11-400N13.2	27.5039	-1.95227	0.985221	-3.31953	0.000902	0.0221388
ENSG00000163630	SYNPR	185.704	-2.04277	0.903543	-3.31814	0.000906	0.022175
ENSG00000183853	KIRREL	36.0586	-2.54508	0.985817	-3.3178	0.000907	0.022175
ENSG00000105509	HAS1	109.693	-1.83847	0.914069	-3.31593	0.000913	0.0222907
ENSG00000198042	MAK16	314.332	-2.00578	0.85113	-3.31388	0.00092	0.0224207
ENSG00000163686	ABHD6	711.391	-1.55053	0.46884	-3.3127	0.000924	0.0224818
ENSG00000173638	SLC19A1	147.235	-2.41211	0.844265	-3.31193	0.000927	0.0225099
ENSG00000123485	HJURP	48.5249	-2.7607	0.833265	-3.31022	0.000932	0.0225796
ENSG00000164338	UTP15	390.826	-1.88462	0.582649	-3.30877	0.000937	0.0226292
ENSG00000249992	TMEM158	43.0247	-3.20531	0.960054	-3.30916	0.000936	0.0226292
ENSG00000185664	PMEL	114.865	-2.03333	0.888754	-3.30511	0.000949	0.0228586
ENSG00000170903	MSANTD4	112.583	-1.78043	0.931316	-3.30447	0.000952	0.0228771
ENSG00000162616	DNAJB4	2055.31	-1.55883	0.475177	-3.30284	0.000957	0.0229764
ENSG00000075239	ACAT1	694.296	-1.53061	0.466942	-3.29613	0.00098	0.0234971
ENSG00000181381	DDX60L	115.35	-1.83157	0.864604	-3.294	0.000988	0.0236415
ENSG00000142168	SOD1	4178.24	-1.40345	0.425858	-3.29159	0.000996	0.0238093
ENSG00000167377	ZNF23	81.4444	-1.81823	0.889332	-3.28891	0.00100575	0.0240014
ENSG00000135709	KIAA0513	144.229	-2.22415	0.731579	-3.28644	0.00101462	0.0241666
ENSG00000137337	MDC1	93.9105	-2.38416	0.738059	-3.28615	0.00101565	0.0241666
ENSG00000091428	RAPGEF4	64.8602	-2.53442	0.873822	-3.28318	0.00102642	0.024387
ENSG00000163032	VSNL1	2125.89	-1.57636	0.49013	-3.27855	0.00104343	0.0247185
ENSG00000169040	PMCHL2	76.6061	-3.4514	0.907438	-3.27762	0.00104688	0.0247638
ENSG00000166670	MMP10	182.063	-0.234597	0.941013	-3.27247	0.00106614	0.0251094
ENSG00000240184	PCDHGC3	43.6875	-0.628386	0.964141	-3.27082	0.00107237	0.0252194
ENSG00000257453	RP11-290L1.3	138.647	-2.62029	0.911234	-3.26955	0.00107718	0.025259
ENSG00000261713	SSTR5-AS1	43.8479	-2.71274	0.858083	-3.26966	0.00107677	0.025259
ENSG00000089327	FXYD5	28.8294	-2.30946	0.987048	-3.26815	0.00108251	0.0253474
ENSG00000157429	ZNF19	107.944	-2.3002	0.704376	-3.26597	0.0010909	0.0254666
ENSG00000114948	ADAM23	36.6034	-3.09649	0.982345	-3.26269	0.00110359	0.0256923
ENSG00000220201	ZGLP1	29.028	-2.97769	0.959119	-3.26203	0.00110618	0.0257154
ENSG00000146242	TPBG	939.665	-1.57315	0.486561	-3.26108	0.00110989	0.0257648
ENSG00000261390	RP11-345M22.2	75.8961	-0.371547	0.973415	-3.25972	0.00111524	0.0258519
ENSG00000137801	THBS1	1522.36	-1.76423	0.555588	-3.25472	0.00113503	0.0261979
ENSG00000156345	CDK20	123.872	-1.41684	0.877931	-3.25355	0.00113973	0.026269
ENSG00000080166	DCT	31.7375	-2.97078	0.949338	-3.25252	0.00114385	0.0263264
ENSG00000116096	SPR	151.233	-2.4061	0.893478	-3.25002	0.00115395	0.0264738
ENSG00000165029	ABCA1	35.5925	-2.80562	0.860341	-3.2496	0.00115569	0.0264738
ENSG00000172469	MANEA	104.315	-2.39485	0.804822	-3.24503	0.00117438	0.0268003
ENSG00000166173	LARP6	38.4254	-2.09941	0.969893	-3.24427	0.00117753	0.0268343
ENSG00000176472	ZNF575	38.2724	-2.68923	0.891808	-3.24323	0.00118183	0.0268812
ENSG00000183723	CMTM4	40.1954	-2.17127	0.969479	-3.24297	0.0011829	0.0268812
ENSG00000071282	LMCD1	41.5589	-2.50418	0.951468	-3.2375	0.00120581	0.0273632
ENSG00000172915	NBEA	1131.85	-1.48595	0.471689	-3.23063	0.00123516	0.0279508
ENSG00000165716	FAM69B	24.7299	-2.41115	0.980334	-3.22184	0.00127371	0.028663
ENSG00000228506	RP11-98I9.4	38.9649	-1.96909	0.96682	-3.22203	0.00127284	0.028663
ENSG00000169918	OTUD7A	66.5492	-2.39341	0.796381	-3.21907	0.00128609	0.0289013
ENSG00000171302	CANT1	131.547	-2.01783	0.623062	-3.21307	0.00131323	0.0293888
ENSG00000172403	SYNPO2	31.9141	-2.72534	0.897601	-3.21178	0.00131916	0.0294399
ENSG00000171631	P2RY6	51.5266	-3.16701	0.91693	-3.20986	0.00132798	0.0295554
ENSG00000102934	PLLP	503.153	-1.71338	0.533104	-3.20862	0.00133374	0.0295616
ENSG00000188732	FAM221A	216.688	-1.88568	0.60243	-3.2091	0.00133149	0.0295616
ENSG00000111716	LDHB	6951.93	-1.36907	0.425313	-3.20556	0.00134802	0.0298372
ENSG00000113758	DBN1	99.4735	-2.43399	0.778636	-3.20468	0.00135213	0.0298464
ENSG00000271780	RP11-1017G21.5	68.0566	-1.89581	0.913308	-3.20267	0.00136162	0.030015
ENSG00000152213	ARL11	38.0748	-3.10996	0.920027	-3.20155	0.00136692	0.03005
ENSG00000228144	TMBIM4	102.661	-1.56626	0.866597	-3.20173	0.00136607	0.03005
ENSG00000018699	TTC27	304.792	-2.263	0.807519	-3.19913	0.00137842	0.0302206
ENSG00000174010	KLHL15	156.977	-2.24602	0.801263	-3.19647	0.00139121	0.0304598
ENSG00000198467	TPM2	16.5987	-2.64078	0.985759	-3.18808	0.00143219	0.0312303
ENSG00000118263	KLF7	204.7	-2.53834	0.818716	-3.18548	0.00144513	0.0314277
ENSG00000196975	ANXA4	722.298	-1.59074	0.506939	-3.18297	0.00145775	0.0315326
ENSG00000205186	FABP9	17.5082	-2.48707	0.98548	-3.18224	0.00146141	0.0315695
ENSG00000164120	HPGD	106.094	-1.49574	0.897858	-3.18171	0.00146409	0.0315841
ENSG00000233178	RP11-88I18.2	27.2025	-1.2964	0.986986	-3.17866	0.00147958	0.0318346
ENSG00000184743	ATL3	454.33	-1.76746	0.567916	-3.17781	0.00148393	0.0318857
ENSG00000152104	PTPN14	565.538	-2.06878	0.780594	-3.17474	0.00149971	0.032182
ENSG00000109743	BST1	83.97	-2.35335	0.813886	-3.17078	0.00152032	0.032538
ENSG00000168405	CMAHP	35.0309	-2.04897	0.966093	-3.16873	0.00153104	0.0326811
ENSG00000260790	RP11-21M24.2	33.57	-2.52435	0.964694	-3.16746	0.00153778	0.0327817
ENSG00000267313	RP11-142I20.1	307.007	-2.09534	0.740549	-3.16546	0.00154836	0.0329637
ENSG00000110660	SLC35F2	159.028	-1.96041	0.631327	-3.16506	0.00155051	0.0329662
ENSG00000154358	OBSCN	107.005	-1.27039	0.913558	-3.16463	0.00155278	0.032971
ENSG00000205189	ZBTB10	308.343	-2.0399	0.755374	-3.16243	0.00156459	0.0331782
ENSG00000070814	TCOF1	232.816	-2.10186	0.758282	-3.16134	0.00157044	0.0332588
ENSG00000107560	RAB11FIP2	316.848	-1.58394	0.501028	-3.1553	0.00160334	0.0338227
ENSG00000164683	HEY1	21.0311	-2.65049	0.986842	-3.15401	0.00161042	0.0339279
ENSG00000140743	CDR2	565.316	-1.75295	0.563562	-3.15272	0.00161759	0.0340346
ENSG00000186732	MPPED1	20.955	-2.21587	0.987018	-3.14758	0.00164629	0.0345934
ENSG00000205403	CFI	1241.49	-1.28987	0.409754	-3.1469	0.00165009	0.0346283
ENSG00000139410	SDSL	49.3002	-1.8382	0.960561	-3.14103	0.00168353	0.0351933
ENSG00000116141	MARK1	438.525	-2.03602	0.77169	-3.14018	0.00168842	0.0352045
ENSG00000143753	DEGS1	487.354	-1.90401	0.737006	-3.1402	0.00168831	0.0352045
ENSG00000170017	ALCAM	216.492	-2.01289	0.738459	-3.13718	0.00170582	0.0354864
ENSG00000172889	EGFL7	54.4724	-1.82029	0.94162	-3.13709	0.00170633	0.0354864
ENSG00000117408	IPO13	240.836	-2.1469	0.814654	-3.13566	0.00171465	0.0356137
ENSG00000146147	MLIP	87.6973	-1.91369	0.886665	-3.13423	0.00172307	0.0357427
ENSG00000243709	LEFTY1	15.3893	-2.29135	0.981898	-3.13355	0.00172707	0.0357797
ENSG00000089041	P2RX7	58.7552	-2.17254	0.980183	-3.12792	0.00176048	0.0362398
ENSG00000227449	RP11-111F5.5	244.044	-2.03948	0.72357	-3.12803	0.00175979	0.0362398
ENSG00000183647	ZNF530	100.937	-2.16091	0.804688	-3.12665	0.00176809	0.0363504
ENSG00000137434	C6orf52	51.5164	-1.12859	0.986386	-3.12623	0.00177064	0.0363564
ENSG00000206530	WDR52	141.362	-2.7988	0.950568	-3.12546	0.00177527	0.0364055
ENSG00000182103	FAM181B	25.8157	-2.5319	0.985841	-3.12388	0.00178486	0.0365096
ENSG00000112742	TTK	59.5275	-2.27087	0.984785	-3.12329	0.00178843	0.0365363
ENSG00000006468	ETV1	36.7145	-2.95525	0.941416	-3.12223	0.00179488	0.0366081
ENSG00000204310	AGPAT1	238.928	-1.98729	0.703981	-3.12197	0.00179646	0.0366081
ENSG00000131697	NPHP4	57.0598	-2.54401	0.788331	-3.11869	0.00181659	0.0369715
ENSG00000112655	PTK7	284.23	-1.85462	0.58032	-3.11282	0.00185307	0.0375723
ENSG00000214274	ANG	102.152	-2.24883	0.71442	-3.10855	0.00188006	0.0380242
ENSG00000109670	FBXW7	1224.25	-1.37093	0.441582	-3.10778	0.00188499	0.0380764
ENSG00000164171	ITGA2	926.231	-1.7445	0.59249	-3.10432	0.00190719	0.038381
ENSG00000089597	GANAB	978.368	-1.99054	0.635126	-3.10324	0.00191411	0.0384725
ENSG00000255717	SNHG1	166.436	-2.098	0.804949	-3.09868	0.00194383	0.0390213
ENSG00000170955	PRKCDBP	368	-2.0923	0.835382	-3.09555	0.0019645	0.0393873
ENSG00000138080	EMILIN1	28.1742	-2.24705	0.985197	-3.09351	0.00197803	0.0395747
ENSG00000145386	CCNA2	69.9952	-1.52068	0.982158	-3.09341	0.00197873	0.0395747
ENSG00000184903	IMMP2L	274.65	-1.7418	0.575931	-3.09118	0.00199361	0.0397249
ENSG00000117385	LEPRE1	174.195	-2.0755	0.702503	-3.08787	0.00201596	0.039984
ENSG00000181773	GPR3	27.3854	-2.18262	0.984609	-3.08811	0.00201432	0.039984
ENSG00000250328	CTC-210G5.1	22.8157	-2.85357	0.958503	-3.08877	0.00200986	0.039984
ENSG00000173610	UGT2A1	92.1248	-1.34948	0.90651	-3.08166	0.0020585	0.0407669
ENSG00000243701	LINC00883	59.5914	-1.83631	0.956801	-3.08008	0.00206945	0.0408337
ENSG00000137691	C11orf70	254.788	-1.85821	0.60992	-3.07876	0.00207864	0.0409152
ENSG00000104365	IKBKB	286.655	-1.77078	0.579858	-3.07524	0.00210331	0.0412503
ENSG00000144824	PHLDB2	775.124	-1.61208	0.536958	-3.07547	0.00210173	0.0412503
ENSG00000165868	HSPA12A	208.87	-1.94913	0.642385	-3.07448	0.00210869	0.0413058
ENSG00000152763	WDR78	41.5931	-2.27148	0.910683	-3.06184	0.0021998	0.0426557
ENSG00000215115	CXorf49	43.622	-2.92095	0.926571	-3.06163	0.00220133	0.0426557
ENSG00000182983	ZNF662	130.888	-2.75505	0.84812	-3.0591	0.00222005	0.0429593
ENSG00000136891	TEX10	387.401	-1.6503	0.541244	-3.0572	0.00223412	0.0430847
ENSG00000072736	NFATC3	188.36	-1.97579	0.769599	-3.05536	0.00224789	0.0431957
ENSG00000137673	MMP7	59.4498	-0.545056	0.9868	-3.05556	0.00224641	0.0431957
ENSG00000131435	PDLIM4	394.273	-1.73214	0.579386	-3.0546	0.00225359	0.043254
ENSG00000197249	SERPINA1	437.443	-1.56897	0.778324	-3.04794	0.0023042	0.0440164
ENSG00000254154	RP4-798P15.3	71.3959	-1.9391	0.965022	-3.04595	0.00231946	0.0442558
ENSG00000162595	DIRAS3	30.8793	-1.17982	0.986324	-3.04391	0.00233522	0.044504
ENSG00000088305	DNMT3B	20.7903	-2.04447	0.986919	-3.04312	0.0023414	0.0445049
ENSG00000154920	EME1	25.1254	-2.71751	0.932106	-3.04285	0.00234352	0.0445049
ENSG00000197601	FAR1	379.595	-1.56268	0.516479	-3.04346	0.00233874	0.0445049
ENSG00000230606	AC159540.1	81.5705	-2.4332	0.844443	-3.04197	0.00235033	0.0445819
ENSG00000163625	WDFY3	186.109	-1.71831	0.5678	-3.04112	0.00235702	0.0446563
ENSG00000072682	P4HA2	493.696	-1.66203	0.539808	-3.03707	0.0023889	0.045102
ENSG00000205339	IPO7	477.231	-1.42277	0.471001	-3.03324	0.00241945	0.0454665
ENSG00000153558	FBXL2	91.0237	-2.13326	0.825069	-3.03218	0.00242792	0.0455728
ENSG00000144061	NPHP1	104.441	-2.36282	0.811283	-3.03155	0.00243298	0.045615
ENSG00000129009	ISLR	22.684	-2.3465	0.981768	-3.03039	0.00244241	0.0456858
ENSG00000014257	ACPP	122.329	-0.835963	0.946537	-3.028	0.00246177	0.0459103
ENSG00000246695	RASSF8-AS1	54.8759	-2.40809	0.80913	-3.02663	0.00247294	0.0460439
ENSG00000187231	SESTD1	117.879	-1.55663	0.985094	-3.01552	0.00256536	0.0476003
ENSG00000196581	AJAP1	349.787	-2.13417	0.779807	-3.01404	0.00257794	0.047779
ENSG00000089775	ZBTB25	267.755	-1.9474	0.719925	-3.01162	0.00259854	0.0481057
ENSG00000183722	LHFP	440.171	-1.71075	0.579488	-3.01021	0.00261066	0.0482749
ENSG00000173166	RAPH1	2449.38	-1.25046	0.416846	-3.0087	0.00262372	0.0484056
ENSG00000213906	LTB4R2	211.624	-1.74129	0.603492	-3.00893	0.00262165	0.0484056
ENSG00000221866	PLXNA4	298.604	-2.30819	0.734877	-3.00778	0.00263161	0.048496
ENSG00000170165	CR848007.2	17.6756	-2.75154	0.985423	-3.00587	0.00264821	0.048691
ENSG00000258317	RP11-603J24.5	17.5244	-2.3181	0.986846	-3.00598	0.00264723	0.048691
ENSG00000246596	RP11-1277A3.2	33.6846	-0.746137	0.958679	-3.00218	0.00268057	0.0492299
ENSG00000129116	PALLD	318.882	-1.58275	0.526351	-3.00121	0.00268912	0.0492578
ENSG00000179195	ZNF664	876.702	-1.7766	0.688355	-3.00096	0.00269131	0.0492578
ENSG00000118508	RAB32	720.895	-1.32277	0.442767	-2.99974	0.00270214	0.0492904
ENSG00000168067	MAP4K2	151.833	-1.88909	0.625783	-2.99991	0.00270062	0.0492904
ENSG00000155380	SLC16A1	134.08	-2.93674	0.904382	-2.99831	0.00271479	0.049414
ENSG00000163218	PGLYRP4	52.3656	-0.934824	0.972866	-2.99829	0.00271502	0.049414
ENSG00000104723	TUSC3	58.6677	-1.05094	0.971557	-2.99676	0.00272862	0.0495499
ENSG00000178922	HYI	112.939	-2.15303	0.893097	-2.99684	0.00272797	0.0495499
ENSG00000091157	WDR7	128.298	-1.98062	0.691424	-2.99545	0.00274039	0.049708
ENSG00000177888	ZBTB41	49.3494	-1.74556	0.974543	-2.99439	0.00274992	0.049825
ENSG00000067704	IARS2	508.633	-1.83969	0.62159	-2.99384	0.00275494	0.0498602
ENSG00000272654	RP11-422P24.11	29.9706	-1.8193	0.985589	-2.99265	0.00276564	0.0499762
